# Supplementary material for: The pluripotency factor NANOG contributes to mesenchymal plasticity and is predictive for outcome in esophageal adenocarcinoma
Source: Commun Med (Lond). 2024 May 17;4:89. doi: 10.1038/s43856-024-00512-z (PMC11101480; doi:10.1038/s43856-024-00512-z)
Supplement: Supplementary file 3 — Supplementary Data 1 [file 43856_2024_512_MOESM3_ESM.xlsx]

## Sheet: Table 1 Biopsies
All sequenced biopsies				EAC biopsies treated with CRT-based therapies
	Biopsies	%			Biopsies	%
Number of patients	100			Number of patients	55
Mean age in years	65 (37-84)			Mean age in years	65 (37-84)
BMI	26 (16-36)			BMI	26 (16-36)
Sex				Sex
Male	82	82		Male	52	94.5455
Female	18	18		Female	3	5.45455
Histology				Histology
EAC	77	77		EAC	55	100
ESC	16	16		ESC		0
GAC	6	6		GAC		0
NA	1	1		NA		0
HER2				HER2
Positive	22	22		Positive	15	27.2727
Negative	76	76		Negative	40	72.7273
Location				Location
Proximal	2	2		Proximal		0
Mid	10	10		Mid	2	3.63636
Distal	60	60		Distal	43	78.1818
GEJ/cardia	23	23		GEJ/cardia	10	18.1818
Stomach	5	5		Stomach		0
Differentiation grade				Differentiation grade
Poor	24	24		Poor	15	27.2727
Moderate	45	45		Moderate	20	36.3636
Well	9	9		Well	7	12.7273
NA	22	22		NA	13	23.6364
				Mandard score
				1	8	14.5455
				2	9	16.3636
				3	12	21.8182
				4	14	25.4545
				5		0
				NA	12	21.8182
cT-stage				cT-stage
1	0	0		1		0
2	23	23		2	13	23.6364
3	68	68		3	40	72.7273
4	7	7		4	1	1.81818
NA	2	2		NA	1	1.81818
cN-stage				cN-stage
0	20	20		0	11	20
1	49	49		1	29	52.7273
2	27	27		2	14	25.4545
3	3	3		3	1	1.81818
NA	1	1		NA		0
cM-stage		0		cM-stage
0	100	100		0	55	100
Recurrence				Recurrence
Yes		0		Yes
No		0		No
Treatment		0		Treatment
CROSS	44	44		CROSS	33	60
dCRT	13	13		dCRT	8	14.5455
DOC-TMAB	1	1		DOC-TMAB		0
ECF/EOX	4	4		ECF/EOX		0
FLOT	4	4		FLOT		0
PERFECT	12	12		PERFECT	12	21.8182
TRAP	2	2		TRAP	2	3.63636
NA	20	20		NA		0
Survival				Survival
Alive	44	44		Alive	31	56.3636
Dead	56	56		Dead	24	43.6364
dCRT: definitive chemoradiation therapy; ECF/EOX: perioperative epirubicin, capecitabine and oxaliplatin; FLOT: perioperative 5-Fluorouracil, Oxaliplatin and Docetaxel.
TRAP: CRT Trastuzumab Pertuzumab; PERFECT: CRT Nivolumab. Last full survival update: 01-02-2021. NA: not applicable.

## Sheet: Patient characteristics
samplenameR2	labid1R2	samplename	Zeb1score	Tumorpercentage	SpecimenType	Matched	SampleLocation	NoBI-oesI	Gender	Alive_death_nr	Alive_death_txt	Date_death	Date last FU	OS_Short_Long_1y	PFS_Short_Long_1y	OS(days)	PFS(days)	Age_at_diagnosis	BMI	Ethnicity	HER2	cT	cN	cM	In case of M1: specify metastases (1=liver, 2=lung, 3=peritoneal, 4=bone, 5=lymfeklieren op afstand, 6=brain, 7=spier, 8=subcutaan, 9=bijnier, 10=colon, 11=other)	Tumor_Type	Differentiation_grade	Lauren_classification_type	Tumor_location	Length_tumor	Neoadjuvant_treatment	Resection_yesno	Reason_no_resection	R0_resection	Mandard	pT	pN	pM	Positive_Lymphe_Nodes_in_Resection_Specimen	Total resected lymph nodes	Ratio_lymph_nodes	Recurrence_after_curative_treatment	Recurrence_after_curative_treatment_minusLN	Recurrence_Multiple_after_curative_treatment	Date of Recurrence	Kind_of_Recurrence	Location Distant Recurrence	Metas postnCRT liver	Metas postnCRT lung
AZ2008-01	amc-003-eac	AMC-003-EAC	-5.24833	70	B	No	Esophagus	AMC-003-EAC	M	1	death	2013-05-22	2013-05-22	Short	NA	97	NA	69	28.3937	Caucasian	Negative	2	0	0	NA	EAC	Poorly	NA	Distal	5	CROSS	Yes	NA	0	3	Unknown	Unknown	Unknown	0	18	0	No	No	No	NA	NA	NA	No	No
AZ1911-001	amc-007-eac	AMC-007-EAC	-5.42961	60	B	Yes	Esophagus	AMC-007-EAC	F	0	alive	NA	2020-05-01	Long	Short	2604	208	50	21.7181	Caucasian	Negative	3	1	0	NA	EAC	Moderate	NA	GEJ/Cardia	5	CROSS	Yes	NA	0	4	3	1	0	1	19	0.0526316	Yes	Yes	No	2013-10-09	Distant	Liver	No	No
AZ1911-002	amc-009-esc	AMC-009-ESC	3.2398	70	B	No	Esophagus	AMC-009-ESC	F	1	death	2015-10-08	2015-10-08	Long	Long	927	889	73	27.968	Caucasian	Negative	2	2	0	NA	ESC	Moderate	NA	Mid	5	CROSS	Yes	NA	0	1	0	0	0	0	23	0	Yes	Yes	Yes	2015-08-31	Distant	Liver, Lung, Bone	Yes	Yes
AZ2008-02	amc-016-esc	AMC-016-ESC	3.22607	50	B	No	Esophagus	AMC-016-ESC	M	1	death	2017-08-27	2017-08-27	Long	NA	1543	NA	75	23.5036	Caucasian	Negative	3	1	0	NA	ESC	Poorly	NA	Distal	4	CROSS	Yes	NA	0	4	3	0	0	0	25	0	Unknown	Unknown	No	Unknown	Unknown	Unknown	Unknown	Unknown
AZ2008-03	amc-019-eac	AMC-019-EAC	-3.32698	80	B	No	Esophagus	AMC-019-EAC	M	0	alive	NA	2020-05-01	Long	NA	2500	NA	54	26.5759	Caucasian	Negative	3	1	0	NA	EAC	Poorly	NA	Distal	6	CROSS	Yes	NA	0	1	0	0	0	0	30	0	No	No	No	NA	NA	NA	No	No
AZ1911-003	amc-020-esc	AMC-020-ESC	2.72008	50	B	No	Esophagus	AMC-020-ESC	F	0	alive	NA	2020-05-01	Long	NA	2496	NA	68	20.7008	Caucasian	Unknown	3	0	0	NA	ESC	Moderate	NA	Mid	11	CROSS	Yes	NA	0	2	3	0	0	0	30	0	No	No	No	NA	NA	NA	No	No
AZ2008-04	amc-023-eac	AMC-023-EAC	0.318695	80	B	No	Esophagus	AMC-023-EAC	M	0	alive	NA	2020-05-01	Long	NA	2374	NA	58	22.1262	Caucasian	Negative	3	2	0	NA	ESC	Poorly	NA	Mid	4	CROSS	Yes	NA	0	2	1	0	0	0	20	0	No	No	No	NA	NA	NA	No	No
AZ2008-05	amc-024-eac	AMC-024-EAC	-3.09158	30	B	No	Esophagus	AMC-024-EAC	M	0	alive	NA	2020-05-01	Long	NA	2374	NA	75	30.7787	Caucasian	Negative	2	0	0	NA	EAC	Unknown	NA	Distal	4	CROSS	Yes	NA	0	3	3	0	0	0	8	0	No	No	No	NA	NA	NA	No	No
AZ2008-06	amc-025-eac	AMC-025-EAC	-3.74892	80	B	No	Esophagus	AMC-025-EAC	M	1	death	2016-01-12	2016-01-12	Long	NA	771	NA	84	31.7956	Caucasian	Negative	3	2	0	NA	EAC	Unknown	NA	Distal	9	dCRT	No	Metastases	NA	NA	NA	NA	NA	NA	NA	NA	Yes	No	No	Unknown	NA	Lymphnode	No	No
AZ1911-004	amc-029-eac	AMC-029-EAC	-2.20431	70	B	No	Esophagus	AMC-029-EAC	M	1	death	2014-12-03	2014-12-03	Short	Short	331	267	64	26.309	Caucasian	Positive	2	2	0	NA	EAC	Moderate	NA	Distal	6	CROSS	Yes	NA	0	3	3	3	0	28	47	0.595745	Yes	Yes	No	2014-09-30	Distant	Bone	No	No
AZ2008-07	amc-030-eac	AMC-030-EAC	-1.57781	40	B	No	Esophagus	AMC-030-EAC	M	0	alive	NA	2020-05-01	Long	NA	2286	NA	63	31.5789	Caucasian	Negative	2	0	0	NA	EAC	Unknown	NA	Distal	6	CROSS	Yes	NA	0	2	1	0	0	0	34	0	No	No	No	NA	NA	NA	No	No
AZ2008-08	amc-031-eac	AMC-031-EAC	-4.64169	80	B	Yes	Esophagus	AMC-031-EAC	M	1	death	2014-12-12	2014-12-12	Short	NA	319	NA	78	24.8163	Caucasian	Negative	3	3	1	1	EAC	Poorly	NA	Distal	7	NA	No	Metastases	NA	NA	NA	NA	NA	NA	NA	NA	Yes	Yes	No	2014-01-27	Distant	Liver	No	No
AZ1911-005	amc-043-esc	AMC-043-ESC	3.04363	70	B	Yes	Esophagus	AMC-043-ESC	M	0	alive	NA	2020-05-01	Long	NA	2139	NA	58	22.835	Caucasian	Negative	3	1	0	NA	ESC	Moderate	Intestinal	Distal	5	CROSS	Yes	NA	0	4	2	0	0	0	15	0	No	No	No	NA	NA	NA	No	No
AZ2008-09	amc-044-eac	AMC-044-EAC	-2.51369	30	B	No	Esophagus	AMC-044-EAC	M	1	death	2015-05-28	2015-05-28	Short	NA	339	NA	61	16.1514	Caucasian	Negative	4	1	1	5	EAC	Unknown	Mixed	GEJ/Cardia	9	NA	No	Metastases	NA	NA	NA	NA	NA	NA	NA	NA	NA	NA	NA	2014-06-23	NA	NA	No	No
AZ1911-006	amc-045-eac	AMC-045-EAC	-4.32562	80	B	Yes	Esophagus	AMC-045-EAC	M	1	death	2015-05-23	2015-05-23	Short	NA	331	319	66	26.493	Caucasian	Negative	3	2	0	NA	EAC	Poorly	NA	Distal	11	CROSS	Yes	NA	0	4	3	3	0	9	12	0.75	Yes	Yes	No	2015-05-11	Distant	PM	No	No
AZ1911-007	amc-046-eac	AMC-046-EAC	-1.07971	40	B	No	Esophagus	AMC-046-EAC	M	1	death	2015-01-25	2015-01-25	Short	NA	209	NA	61	32.716	Caucasian	Negative	x	2	0	NA	EAC	Moderate	Intestinal	Distal	8	CROSS	Yes	NA	0	4	3	3	0	18	26	0.692308	No	No	No	NA	Unknown	Unknown	No	No
AZ2008-10	amc-050-eac	AMC-050-EAC	-3.03036	30	B	Yes	Esophagus	AMC-050-EAC	M	0	alive	NA	2020-05-01	Long	NA	2090	NA	70	30.3461	Caucasian	Negative	3	2	0	NA	EAC	Poorly	NA	Distal	5	CROSS	Yes	NA	0	2	1	0	0	0	7	0	No	No	No	NA	NA	NA	No	No
AZ1911-008	amc-055-eac	AMC-055-EAC	-4.14965	70	B	No	Esophagus	AMC-055-EAC	M	0	alive	NA	2020-05-01	Long	NA	2027	NA	44	28.8272	Caucasian	Positive	3	2	0	NA	EAC	Moderate	Intestinal	Distal	10	TRAP	Yes	NA	0	1	0	0	0	0	13	0	No	No	No	NA	NA	NA	No	No
AZ1911-009	amc-057-eac	AMC-057-EAC	-6.21628	90	B	No	Esophagus	AMC-057-EAC	M	1	death	2017-11-16	2017-11-16	Long	NA	1116	905	77	26.8386	Caucasian	Negative	3	1	0	NA	EAC	Moderate	Intestinal	Distal	7	CROSS+SOX	Yes	NA	0	3	3	1	0	0	17	0	Yes	Yes	No	2017-04-19	Distant	PM	No	No
AZ1911-010	amc-058-eac	AMC-058-EAC	-4.992	50	B	No	Esophagus	AMC-058-EAC	M	1	death	2015-02-28	2015-02-28	Short	NA	124	71	76	27.4717	Caucasian	Negative	3	2	0	NA	EAC	Unknown	NA	GEJ/Cardia	7	dCRT	No	Metastases	NA	NA	NA	NA	NA	NA	NA	NA	Yes	Yes	No	2015-01-06	Distant	Bone	No	No
AZ1911-011	amc-060-eac	AMC-060-EAC	-3.46971	70	B	No	Esophagus	AMC-060-EAC	M	0	alive	NA	2020-05-01	Long	NA	1981	NA	48	23.1241	Caucasian	Negative	3	1	0	NA	EAC	Moderate	NA	GEJ/Cardia	11	CROSS	Yes	NA	0	2	2	0	0	0	45	0	No	No	No	NA	NA	NA	No	No
AZ2008-11	amc-061-eac	AMC-061-EAC	-4.29093	50	B	Yes	Esophagus	AMC-061-EAC	M	1	death	Unknown	2016-12-02	Unknown	NA	Unknown	NA	62	30.1194	Caucasian	Negative	3	2	1	1	EAC	Moderate	Intestinal	Distal	10	NA	No	Metastases	NA	NA	NA	NA	NA	NA	NA	NA	Yes	Yes	Yes	2014-12-01	Distant	Liver,Lymphnode,brain	Yes	No
AZ2008-12	amc-070-eac	AMC-070-EAC	0.836142	70	B	Yes	Esophagus	AMC-070-EAC	M	1	death	2016-12-17	2016-12-17	Long	NA	691	380	51	25.8264	Caucasian	Negative	3	1	0	NA	EAC	Poorly	NA	Distal	5	CROSS	Yes	NA	0	4	3	1	0	1	18	0.0555556	Yes	Yes	No	2016-02-10	Distant	Liver	No	No
AZ1911-012	amc-072-esc	AMC-072-ESC	0.202494	40	B	No	Esophagus	AMC-072-ESC	M	1	death	2015-06-10	2015-06-10	Short	NA	128	NA	73	26.1962	Caucasian	Negative	3	1	0	NA	ESC	Moderate	NA	Proximal	4	dCRT	No	NA	NA	NA	NA	NA	NA	NA	NA	NA	NA	NA	NA	NA	NA	NA	No	No
AZ1911-013	amc-074-eac	AMC-074-EAC	-3.92801	40	B	No	Esophagus	AMC-074-EAC	M	1	death	2015-05-29	2015-05-29	Short	NA	116	NA	71	28.4	Caucasian	Negative	2	0	0	NA	EAC	Unknown	NA	Distal	1	NA	NA	NA	NA	NA	NA	NA	NA	NA	NA	NA	NA	NA	NA	NA	NA	NA	No	No
AZ2008-13	amc-075-eac	AMC-075-EAC	0.684226	100	B	No	Esophagus	AMC-075-EAC	M	1	death	2017-09-06	2017-09-06	Long	NA	940	829	66	21.7	Caucasian	Negative	3	2	0	NA	ESC	Unknown	NA	proximal	7	NA	No	Choice patient	NA	NA	NA	NA	NA	NA	NA	NA	Yes	Yes	No	2017-05-18	Distant	Lung	No	No
AZ2008-14	amc-076-esc	AMC-076-ESC	1.30464	70	B	Yes	Esophagus	AMC-076-ESC	F	0	alive	NA	2020-05-01	Long	NA	1904	NA	74	28.9062	Caucasian	Negative	3	1	0	NA	ESC	Unknown	NA	GEJ/Cardia	5	CROSS	Yes	NA	0	1	0	0	0	0	11	0	No	No	No	NA	NA	NA	No	No
AZ1911-014	amc-083-eac	AMC-083-EAC	-5.2273	80	B	No	Esophagus	AMC-083-EAC	M	0	alive	NA	2020-05-01	Long	NA	1880	NA	54	32.9287	Caucasian	Negative	2	0	0	NA	EAC	Unknown	NA	Distal	2	CROSS	Yes	NA	0	1	0	0	0	0	34	0	No	No	No	NA	NA	NA	No	No
AZ1911-015	amc-084-eac	AMC-084-EAC	-2.51532	60	B	No	Esophagus	AMC-084-EAC	M	1	death	2017-04-21	2017-04-21	Long	NA	767	NA	58	24.8	Caucasian	Negative	3	1	0	NA	EAC	Unknown	NA	Distal	7	CROSS	No	Metastases	NA	NA	NA	NA	NA	NA	NA	NA	Yes	Yes	No	Unknown	NA	Bone	No	No
AZ2008-15	amc-088-eac	AMC-088-EAC	-3.37421	35	B	No	Esophagus	AMC-088-EAC	F	0	alive	NA	2020-05-01	Long	NA	1859	NA	70	31.1419	Caucasian	Negative	3	1	0	NA	EAC	Moderate	Intestinal	GEJ/Cardia	8	ECF/EOX	Yes	NA	0	5	3	2	0	3	23	0.130435	No	No	No	NA	NA	NA	No	No
AZ2008-16	amc-089-eac	AMC-089-EAC	-5.61956	90	B	No	Esophagus	AMC-089-EAC	M	1	death	2018-04-16	2018-04-16	Long	Long	1113	695	69	28.089	Caucasian	Negative	3	1	0	NA	EAC	Moderate	Intestinal	Distal	9	CROSS	Yes	NA	0	4	3	2	0	5	37	0.135135	Yes	Yes	No	2017-02-22	Locoregional	NA	No	No
AZ2008-17	amc-095-eac	AMC-095-EAC	-5.16698	70	B	No	Esophagus	AMC-095-EAC	M	1	death	2016-01-17	2016-01-17	Short	Short	251	212	61	22.7244	Caucasian	Positive	3	2	0	NA	EAC	Moderate	Intestinal	Distal	8	CROSS	Yes	NA	0	3	1	1	0	2	32	0.0625	Yes	Yes	Yes	2015-12-09	Distant	Lymphnode, Spinalcord	No	No
AZ2008-18	amc-100-eac	AMC-100-EAC	-4.53775	90	B	No	Esophagus	AMC-100-EAC	M	1	death	2016-06-11	2016-06-11	Short	NA	337	NA	65	21.847	Caucasian	Negative	3	3	1	5	EAC	Moderate	NA	GEJ/Cardia	7	NA	NA	NA	NA	NA	NA	NA	NA	NA	NA	NA	NA	NA	NA	2015-07-10	NA	NA	No	No
AZ1911-016	amc-101-eac	AMC-101-EAC	-1.89206	90	B	No	Esophagus	AMC-101-EAC	M	1	death	2016-09-02	2016-09-02	Long	Short	413	336	78	26.8809	Caucasian	Negative	3	0	0	NA	EAC	Moderate	NA	Distal	3	CROSS	Yes	NA	0	4	2	3	0	7	35	0.2	Yes	Yes	No	2016-06-17	Distant	Liver	No	No
AZ2008-19	amc-111-eac	AMC-111-EAC	-2.45965	30	B	No	Esophagus	AMC-111-EAC	M	1	death	2016-01-26	2016-01-26	Short	NA	126	NA	76	23.5294	Caucasian	Negative	3	0	0	NA	EAC	Poorly	NA	Distal	5	NA	NA	NA	NA	NA	NA	NA	NA	NA	NA	NA	NA	NA	NA	NA	NA	NA	No	No
AZ2008-20	amc-114-eac	AMC-114-EAC	-4.97214	40	B	No	Esophagus	AMC-114-EAC	M	0	alive	NA	2020-05-01	Long	NA	1670	NA	56	21.3068	Caucasian	Negative	3	2	0	NA	EAC	Moderate	NA	GEJ/Cardia	8	CROSS	Yes	NA	0	3	3	0	0	0	17	0	No	No	No	NA	NA	NA	No	No
AZ1911-017	amc-116-eac	AMC-116-EAC	-2.8551	70	B	No	Esophagus	AMC-116-EAC	M	0	alive	NA	2020-05-01	Long	NA	1673	NA	84	23.5102	Caucasian	Negative	3	0	0	NA	EAC	Poorly	Intestinal	GEJ/Cardia	4	dCRT	No	State patient	NA	NA	NA	NA	NA	NA	NA	NA	NA	NA	NA	NA	NA	NA	No	No
AZ2008-21	amc-120-eac	AMC-120-EAC	0.882404	80	B	No	Esophagus	AMC-120-EAC	F	0	alive	NA	2020-05-01	Long	Long	1654	385	37	17.4329	Caucasian	Negative	2	0	0	NA	ESC	Moderate	NA	Mid	3	CROSS	Yes	NA	0	1	x	1	0	2	25	0.08	Yes	Yes	No	2016-11-09	Locoregional	NA	No	No
AZ2008-22	amc-138-eac	AMC-138-EAC	2.47327	30	B	No	Esophagus	AMC-138-EAC	F	0	alive	NA	2020-05-01	Long	NA	1735	NA	47	20.9366	Caucasian	Positive	4	2	x	NA	EAC	Well	Intestinal	Distal	8	DOC-TMAB	Yes	NA	0	2	2	0	0	0	38	0	No	No	No	NA	NA	NA	No	No
AZ2008-23	amc-146-eac	AMC-146-EAC	-4.73342	50	B	No	Esophagus	AMC-146-EAC	M	1	death	2018-11-05	2018-11-05	Long	Long	994	639	82	26.5759	Caucasian	Negative	2	1	0	NA	EAC	Moderate	Intestinal	Distal	6	NA	No	Decision MDO	NA	NA	NA	NA	NA	NA	NA	NA	Yes	Yes	No	2017-11-15	Distant	Lung	No	No
AZ2008-24	amc-150-eac	AMC-150-EAC	-5.77706	30	B	No	Esophagus	AMC-150-EAC	M	1	death	2016-12-13	2016-12-13	Short	Short	302	120	75	25.1429	Caucasian	Negative	3	2	0	NA	EAC	Poorly	NA	Distal	6	dCRT	No	NA	NA	NA	NA	NA	NA	NA	NA	NA	Yes	Yes	No	2016-06-14	Locoregional	NA	No	No
AZ1911-018	amc-151-eac	AMC-151-EAC	-5.28204	90	B	No	Esophagus	AMC-151-EAC	M	1	death	2017-10-20	2017-10-20	Long	NA	606	NA	70	25.2801	Caucasian	Positive	3	1	1	1	EAC	Moderate	NA	Distal	3	NA	NA	NA	NA	NA	NA	NA	NA	NA	NA	NA	NA	NA	NA	2016-02-22	NA	NA	No	No
AZ1911-019	amc-154-eac	AMC-154-EAC	-2.44577	70	B	No	Esophagus	AMC-154-EAC	M	1	death	2018-07-16	2018-07-16	Long	Long	865	382	42	25.2426	Caucasian	Positive	2	2	0	NA	GAC	Poorly	Diffuse	Stomach	12	ECF/EOX	Yes	NA	0	1	0	1	0	1	29	0.0344828	Yes	Yes	No	2017-03-20	Distant	Spinalcord	No	No
AZ2008-25	amc-155-eac	AMC-155-EAC	-5.34455	90	B	No	Esophagus	AMC-155-EAC	M	1	death	2016-12-12	2016-12-12	Short	NA	273	NA	68	24.5351	Caucasian	Negative	3	1	0	NA	EAC	Unknown	NA	Mid	4	dCRT	NA	NA	NA	NA	NA	NA	NA	NA	NA	NA	NA	NA	NA	NA	NA	NA	No	No
AZ2008-26	amc-161-eac	AMC-161-EAC	-6.03624	40	B	Yes	Esophagus	AMC-161-EAC	M	0	alive	NA	2020-05-01	Long	Long	1474	772	71	24.187	Caucasian	Negative	2	0	0	NA	EAC	Moderate	NA	GEJ/Cardia	10	CROSS+SOX	Yes	NA	0	2	1	0	0	0	30	0	Yes	Yes	No	2018-05-30	Distant	Adrenal	No	No
AZ1911-020	amc-165-eac	AMC-165-EAC	-5.29381	50	B	No	Esophagus	AMC-165-EAC	M	0	alive	NA	2020-05-01	Long	NA	1463	NA	61	24.7843	Caucasian	Positive	3	1	0	NA	EAC	Moderate	Intestinal	Distal	5	TRAP	Yes	NA	0	1	0	0	0	0	22	0	No	No	No	NA	NA	NA	No	No
AZ2008-27	amc-170-eac	AMC-170-EAC	-6.42725	30	B	No	Esophagus	AMC-170-EAC	M	0	alive	NA	2020-05-01	Long	NA	1443	NA	55	29.7143	Caucasian	Positive	3	0	0	NA	EAC	Unknown	NA	Distal	2	CROSS	Yes	NA	0	2	3	1	0	2	29	0.0689655	No	No	No	NA	NA	NA	No	No
AZ2008-28	amc-172-eac	AMC-172-EAC	-4.13115	50	B	No	Esophagus	AMC-172-EAC	M	1	death	2017-01-10	2017-01-10	Short	Short	225	80	59	27.7744	Caucasian	Negative	3	1	0	NA	EAC	Moderate	Mixed	GEJ/Cardia	7	CROSS	No	Metastases	NA	NA	NA	NA	NA	NA	NA	NA	Yes	Yes	No	2016-08-18	Distant	Bone	No	No
AZ2008-29	amc-180-eac	AMC-180-EAC	-1.31608	30	B	No	Esophagus	AMC-180-EAC	M	1	death	2017-02-03	2017-02-03	Short	NA	214	NA	80	25.9043	Caucasian	Negative	3	2	0	NA	EAC	Unknown	NA	GEJ/Cardia	5	dCRT	NA	NA	NA	NA	NA	NA	NA	NA	NA	NA	NA	NA	NA	NA	NA	NA	No	No
AZ1911-021	amc-183-eac	AMC-183-EAC	-5.71518	70	B	No	Esophagus	AMC-183-EAC	M	1	death	2016-12-28	2016-12-28	Short	NA	163	NA	55	26.1224	Caucasian	Negative	3	1	0	NA	EAC	Moderate	NA	GEJ/Cardia	6	ECF/EOX	Yes	NA	NA	NA	NA	NA	NA	0	27	0	No	No	No	NA	NA	NA	No	No
AZ2008-30	amc-186-eac	AMC-186-EAC	-6.52194	90	B	No	Esophagus	AMC-186-EAC	M	0	alive	NA	2020-05-01	Long	NA	1379	NA	74	31.9602	Caucasian	Positive	2	1	0	NA	EAC	Well/Moderate	NA	Distal	3	CROSS	Yes	NA	0	2	1	0	0	0	17	0	No	No	No	NA	NA	NA	No	No
AZ1911-022	amc-194-eac	AMC-194-EAC	-6.01352	50	B	No	Esophagus	AMC-194-EAC	F	1	death	2017-10-30	2017-10-30	Long	NA	430	NA	59	26.6097	Caucasian	Negative	3	2	1	5	EAC	Moderate	NA	Distal	4	NA	No	Metastases	NA	NA	NA	NA	NA	NA	NA	NA	Yes	No	No	2016-08-26	Distant	Lymphnode	No	No
AZ1911-023	amc-198-eac	AMC-198-EAC	-1.71745	50	B	No	Esophagus	AMC-198-EAC	F	1	death	2017-05-13	2017-05-13	Short	NA	292	NA	60	24.0238	Caucasian	NA	2	0	0	NA	ESC	Moderate	NA	Distal	2	NA	Yes	NA	0	NA	2	0	0	0	18	0	No	No	No	NA	NA	NA	No	No
AZ2008-31	amc-207-eac	AMC-207-EAC	-0.49536	80	B	No	Esophagus	AMC-207-EAC	M	0	alive	NA	2020-05-01	Long	NA	1282	NA	72	22.4082	Caucasian	Negative	3	2	0	NA	EAC	Moderate	NA	Distal	7	CROSS	Yes	NA	0	2	2	0	0	0	23	0	No	No	No	NA	NA	NA	No	No
AZ1911-024	amc-208-eac	AMC-208-EAC	-3.187	50	B	No	Esophagus	AMC-208-EAC	M	0	alive	NA	2020-05-01	Long	NA	1264	NA	69	23.8884	Caucasian	Positive	3	1	0	NA	EAC	Moderate	NA	Distal	5	dCRT	NA	NA	NA	NA	NA	NA	NA	NA	NA	NA	NA	NA	NA	NA	NA	NA	No	No
AZ1911-025	amc-209-eac	AMC-209-EAC	-0.538706	50	B	No	Esophagus	AMC-209-EAC	M	0	alive	NA	2020-05-01	Long	NA	1268	NA	68	24.7555	Caucasian	Negative	3	2	0	NA	EAC	Unknown	NA	Distal	11	CROSS	Yes	NA	0	3	3	1	0	1	56	0.0178571	No	No	No	NA	NA	NA	No	No
AZ2008-32	amc-214-eac	AMC-214-EAC	-0.203572	30	B	No	Esophagus	AMC-214-EAC	M	0	alive	NA	2020-05-01	Long	NA	1243	NA	63	26.8117	Caucasian	Positive	3	1	0	NA	EAC	Poorly	NA	Distal	6	CROSS	Yes	NA	0	3	3	0	0	0	36	0	No	No	No	NA	NA	NA	No	No
AZ1911-026	amc-217-eac	AMC-217-EAC	-2.36007	100	B	No	Esophagus	AMC-217-EAC	M	0	alive	NA	2020-05-01	Long	NA	1236	NA	57	24.7245	Caucasian	Negative	3	2	1	5	GAC	Undifferentiated	NA	Stomach	6	NA	No	NA	NA	NA	NA	NA	NA	NA	NA	NA	NA	No	NA	2016-12-12	NA	NA	No	No
AZ1911-027	amc-220-eac	AMC-220-EAC	-10.937	35	B	No	Esophagus	AMC-220-EAC	M	0	alive	NA	2020-05-01	Long	NA	1198	NA	71	15.8541	Caucasian	Negative	x	x	0	NA	EAC	Unknown	Mixed	Distal	3	NA	No	Decision MDO	NA	NA	NA	NA	NA	NA	NA	NA	NA	NA	NA	NA	NA	NA	No	No
AZ2004-44	amc-223_eac_m	AMC-223-EAC	4.79957	70	B	Yes	Esophagus	AMC-223-EAC	F	1	death	2018-05-14	2018-05-14	Long	NA	482	NA	74	24.4418	Caucasian	Negative	3	1	1	2,5	ESC	Moderate	NA	Distal	7	NA	No	Metastases	NA	NA	NA	NA	NA	NA	NA	NA	Yes	Yes	NA	2017-01-17	Local	NA	No	No
AZ1911-029	amc-227-eac	AMC-227-EAC	0.663101	50	B	No	Esophagus	AMC-227-EAC	M	0	alive	NA	2020-05-01	Long	Long	1187	763	67	31.5115	Caucasian	Negative	2	2	0	NA	ESC	Poorly	NA	Mid	3	CROSS	Yes	NA	0	1	0	0	0	0	37	0	Yes	Yes	No	2019-03-04	Distant	NA	No	No
AZ2008-33	amc-228-eac	AMC-228-EAC	-3.51105	30	B	No	Esophagus	AMC-228-EAC	F	0	alive	NA	2020-05-01	Long	NA	1190	NA	77	21.6041	Caucasian	Positive	3	2	0	NA	EAC	Moderate	NA	GEJ/Cardia	7	NA	NA	NA	NA	NA	NA	NA	NA	NA	NA	NA	NA	NA	NA	NA	NA	NA	No	No
AZ1911-030	amc-231-eac	AMC-231-EAC	-3.70115	60	B	No	Esophagus	AMC-231-EAC	M	1	death	2019-12-23	2019-12-23	Long	Long	1053	654	42	26.3036	Caucasian	Negative	3	3	0	NA	EAC	Moderate	NA	GEJ/Cardia	8	CROSS	Yes	NA	0	1	0	0	0	0	34	0	Yes	Yes	Yes	2018-11-19	Distant	Liver, Spinalcord	Yes	No
AZ1911-031	amc-236-eac	AMC-236-EAC	-1.53453	50	B	No	Esophagus	AMC-236-EAC	F	1	death	2017-09-03	2017-09-03	Short	Short	188	142	84	28.7197	Caucasian	Positive	3	1	0	NA	EAC	Moderate	NA	GEJ/Cardia	2	NA	No	State patient	NA	NA	NA	NA	NA	NA	NA	NA	Yes	Yes	No	2017-07-19	Local	NA	No	No
AZ1911-032	amc-237-eac	AMC-237-EAC	-3.49742	90	B	No	Esophagus	AMC-237-EAC	M	0	alive	NA	2020-05-01	Long	NA	1155	NA	62	23.7196	Caucasian	Negative	3	1	0	NA	EAC	Unknown	Intestinal	Distal	10	CROSS	Yes	NA	0	1	0	0	0	0	37	0	No	No	No	NA	NA	NA	No	No
AZ2008-34	amc-248-esc	AMC-248-ESC	-1.56995	100	B	No	Esophagus	AMC-248-ESC	F	1	death	2018-02-02	2018-02-02	Short	Short	221	219	75	20.4467	Caucasian	Negative	3	1	0	NA	ESC	Poorly	Diffuse	Distal	4	dCRT	No	Metastases	NA	NA	NA	NA	NA	NA	NA	NA	Yes	Yes	Yes	2018-01-31	Distant	Liver,Lung,Bone,Lymphnode	Yes	Yes
AZ1911-033	amc-253-eac	AMC-253-EAC	-0.134985	70	B	No	Esophagus	AMC-253-EAC	M	0	alive	NA	2020-05-01	Long	NA	1026	NA	57	25.7122	Caucasian	Negative	3	1	0	NA	EAC	Moderate	NA	Distal	9	PERFECT	Yes	NA	0	4	3	0	0	0	37	0	No	No	No	NA	NA	NA	No	No
AZ1911-034	amc-255-eac	AMC-255-EAC	-4.32669	90	B	No	Esophagus	AMC-255-EAC	F	1	death	2018-09-06	2018-09-06	Long	Short	416	352	65	25.528	Caucasian	Negative	3	0	0	NA	GAC	Well/Moderate	Intestinal	Stomach	4	ECF/EOX	Yes	NA	0	NA	3	0	0	0	17	0	Yes	Yes	Yes	2018-07-04	Distant	Liver,PM,uretus	Yes	No
AZ2008-35	amc-258-eac	AMC-258-EAC	1.92076	90	B	No	Esophagus	AMC-258-EAC	M	0	alive	NA	2020-08-10	Long	NA	1118	NA	54	22.3865	Caucasian	Negative	2	0	0	NA	EAC	Poorly	NA	Distal	4	PERFECT	Yes	NA	0	2	1	0	0	0	22	0	No	No	No	NA	NA	NA	No	No
AZ1911-035	amc-264-eac	AMC-264-EAC	-6.77712	70	B	No	Esophagus	AMC-264-EAC	M	1	death	2019-09-03	2019-09-03	Long	NA	711	NA	54	24.8163	Caucasian	Positive	2	0	1	6	Unknown	Unknown	NA	Distal	2	NA	NA	NA	NA	NA	NA	NA	NA	NA	NA	NA	NA	NA	NA	2017-09-22	NA	NA	No	No
AZ1911-036	amc-265-eac	AMC-265-EAC	-3.08679	80	B	No	Esophagus	AMC-265-EAC	M	1	death	2018-01-29	2018-01-29	Short	NA	126	NA	50	22.9459	Caucasian	Negative	3	1	0	NA	EAC	Poorly	NA	Distal	6	PERFECT	No	Metastases	NA	NA	NA	NA	NA	NA	NA	NA	Yes	Yes	No	Unknown	NA	PM	No	No
AZ1911-037	amc-273-esc	AMC-273-ESC	8.82818	50	B	No	Esophagus	AMC-273-ESC	M	1	death	2018-01-24	2018-01-24	Short	NA	58	NA	62	22.2569	Caucasian	Negative	4	1	0	NA	ESC	Moderate	NA	Mid	10	CROSS	NA	Metastases	NA	NA	NA	NA	A	NA	NA	NA	Yes	Yes	NA	2018-01-16	Distant	NA	No	Yes
AZ1911-038	amc-274-eac	AMC-274-EAC	1.95798	35	B	No	Esophagus	AMC-274-EAC	M	1	death	2018-03-19	2018-03-19	Short	NA	108	NA	73	19.9251	Caucasian	Negative	4	1	0	NA	EAC	Moderate	NA	Stomach	6	FLOT	No	State patient	NA	NA	NA	NA	NA	NA	NA	NA	NA	NA	NA	NA	NA	NA	No	No
AZ1911-039	amc-283-eac	AMC-283-EAC	-3.83621	60	B	No	Esophagus	AMC-283-EAC	M	0	alive	NA	2020-05-01	Long	NA	815	NA	72	27.1314	Caucasian	Positive	2	0	0	NA	EAC	Unknown	NA	Distal	5	CROSS	Yes	NA	0	1	0	0	0	0	46	0	No	No	No	NA	NA	NA	No	No
AZ1911-040	amc-285-eac-b	AMC-285-EAC	-0.190067	80	B	No	Esophagus	AMC-285-EAC	F	1	death	2018-09-12	2018-09-12	Short	Short	201	175	61	23.1834	Caucasian	Negative	3	2	0	NA	EAC	Poorly	NA	Distal	5	CROSS	Yes	NA	0	4	4	1	1	2	29	0.0689655	Yes	Yes	No	2018-08-17	Distant	Muscle	No	No
AZ2008-36	amc-286-eac	AMC-286-EAC	0.2568	80	B	No	Esophagus	AMC-286-EAC	M	1	death	2018-12-19	2018-12-19	Short	Short	301	296	76	20.4	Caucasian	Negative	3	1	0	NA	EAC	Moderate	NA	Distal	2	dCRT	No	Decision MDO	NA	NA	NA	NA	NA	NA	NA	NA	Yes	Yes	Yes	2018-12-14	Distant	Lung,Lymphnode	No	Yes
AZ2008-37	amc-287-eac	AMC-287-EAC	-0.535537	80	B	No	Esophagus	AMC-287-EAC	M	1	death	2018-12-14	2018-12-14	Short	Short	295	279	61	24.5	Caucasian	Negative	3	1	0	NA	EAC	Poorly	NA	Distal	9	CROSS	Yes	NA	0	4	3	1	0	2	24	0.0833333	Yes	Yes	No	2018-11-28	Distant	Bone	No	No
AZ1911-041	amc-289-eac	AMC-289-EAC	-3.37372	35	B	No	Esophagus	AMC-289-EAC	M	1	death	2018-11-16	2018-11-16	Short	Short	261	135	51	31.7	Caucasian	Negative	3	0	0	NA	GAC	Poorly	Diffuse	GEJ/Cardia	8	dCRT	No	Metastases	NA	NA	NA	NA	NA	NA	NA	NA	Yes	Yes	No	2018-07-13	Distant	PM	No	No
AZ1911-042	amc-297-eac	AMC-297-EAC	-2.55893	80	B	No	Esophagus	AMC-297-EAC	M	0	alive	NA	2020-05-01	Long	Short	774	304	82	28.4055	Caucasian	Positive	3	1	0	NA	GAC	Unknown	NA	Distal	6	dCRT	No	Choice patient	NA	NA	NA	NA	NA	NA	NA	NA	Yes	Yes	No	2019-01-17	Locoregional	NA	No	No
AZ2008-38	amc-299-eac	AMC-299-EAC	-3.45465	60	B	No	Esophagus	AMC-299-EAC	M	1	death	2019-10-26	2019-10-26	Long	Long	579	539	63	27.4717	Caucasian	Positive	2	1	0	NA	EAC	Moderate	NA	Mid	9	PERFECT	Yes	NA	0	4	3	0	0	0	24	0	Yes	Yes	Yes	2019-09-16	Distant	PM,Lymphnode,Adrenal	No	No
AZ1911-043	amc-300-eac	AMC-300-EAC	-7.03764	90	B	No	Esophagus	AMC-300-EAC	M	0	alive	NA	2020-05-01	Long	NA	767	NA	57	26.7348	Caucasian	Positive	3	1	0	NA	EAC	Moderate	Intestinal	Distal	6	CROSS	Yes	NA	0	3	2	1	0	1	50	0.02	No	No	No	NA	NA	NA	No	No
AZ2008-39	amc-307-eac	AMC-307-EAC	-5.95289	50	B	No	Esophagus	AMC-307-EAC	M	1	death	2019-09-13	2019-09-13	Long	Long	508	367	65	25.9043	Caucasian	Positive	2	1	0	NA	EAC	Well/Moderate	NA	Distal	3	PERFECT	Yes	NA	0	1	0	1	0	1	34	0.0294118	Yes	Yes	No	2019-04-25	Distant	Bone	No	No
AZ2008-40	amc-310-eac	AMC-310-EAC	-3.61189	30	B	No	Esophagus	AMC-310-EAC	M	1	death	2019-12-06	2019-12-06	Long	Long	578	561	74	25.5922	Caucasian	Negative	3	1	0	NA	GAC	Poorly	Intestinal	GEJ/Cardia	17	NA	Yes	NA	0	NA	4	3	0	21	41	0.512195	Yes	Yes	No	2019-11-19	Distant	Liver	No	No
AZ1911-044	amc-311-eac	AMC-311-EAC	-1.23305	70	B	No	Esophagus	AMC-311-EAC	F	0	alive	NA	2020-05-01	Long	NA	718	NA	67	17.0874	Caucasian	Negative	3	2	0	NA	EAC	Moderate	NA	GEJ/Cardia	10	FLOT	Yes	NA	0	3	3	1	0	2	26	0.0769231	No	No	No	NA	NA	NA	No	No
AZ1911-045	amc-312-eac	AMC-312-EAC	2.63595	70	B	No	Esophagus	AMC-312-EAC	F	1	death	2018-11-07	2018-11-07	Short	NA	191	NA	65	16.937	Caucasian	Negative	4	1	1	5	ESC	Poorly	NA	Mid	5	dCRT	No	Metastases	NA	NA	NA	NA	NA	NA	NA	NA	Yes	No	No	2018-04-30	Distant	Lymphnode	No	No
AZ1911-046	amc-313-eac	AMC-313-EAC	-2.61783	80	B	No	Esophagus	AMC-313-EA...	M	0	alive	NA	2020-05-01	Long	Long	704	437	59	30.8979	Caucasian	Positive	3	1	0	NA	EAC	Unknown	NA	Distal	8	PERFECT	Yes	NA	0	4	2	0	0	0	29	0	Yes	Yes	Yes	2019-08-08	Distant	Lung,Muscle	No	Yes
AZ1911-047	amc-314-eac	AMC-314-EAC	-2.11928	35	B	No	Esophagus	AMC-314-EAC	M	0	alive	NA	2020-05-01	Long	NA	697	NA	75	36.0688	Caucasian	Negative	3	1	0	NA	EAC	Moderate	NA	GEJ/Cardia	6	PERFECT	No	Choice patient	NA	NA	NA	NA	NA	NA	NA	NA	NA	NA	NA	NA	NA	NA	No	No
AZ2008-41	amc-315-eac	AMC-315-EAC	-0.494472	30	B	Yes	Esophagus	AMC-315-EAC	M	0	alive	NA	2020-05-01	Long	Long	697	707	58	29.1421	Caucasian	Positive	2	1	0	NA	EAC	Well	Intestinal	Distal	4	CROSS	Yes	NA	0	4	2	1	0	1	22	0.0454545	Yes	Yes	Yes	2020-05-11	Distant	Lung,Lymphnode	No	Yes
AZ1911-048	amc-316-eac	AMC-316-EAC	-4.30643	80	B	No	Esophagus	AMC-316-EAC	M	0	alive	NA	2020-05-01	Long	Short	688	252	58	21.1357	Caucasian	Positive	3	1	0	NA	EAC	Well/Moderate	Intestinal	Distal	8	CROSS	Yes	NA	0	3	3	1	0	1	19	0.0526316	Yes	Yes	Yes	2019-02-20	Distant	Lung, Lymphnode	No	Yes
AZ1911-049	amc-319-eac	AMC-319-EAC	-5.27826	35	B	No	Esophagus	AMC-319-EAC	M	0	alive	NA	2020-05-01	Long	NA	688	NA	50	23.9919	Caucasian	Negative	3	1	0	NA	EAC	Poorly	NA	Distal	5	PERFECT	Yes	NA	0	2	2	0	0	0	35	0	No	No	No	NA	NA	NA	No	No
AZ2008-42	amc-322-eac	AMC-322-EAC	-3.92032	50	B	No	Esophagus	AMC-322-EAC	F	0	alive	NA	2020-05-01	Long	NA	667	NA	69	29.0698	Caucasian	Negative	3	0	0	NA	EAC	Well/Moderate	NA	GEJ/Cardia	8	CROSS	Yes	NA	0	4	2	0	0	0	25	0	No	No	No	NA	NA	NA	No	No
AZ2008-43	amc-323-eac	AMC-323-EAC	-3.46131	70	B	No	Esophagus	AMC-323-EAC	M	1	death	2020-03-02	2020-03-02	Long	Long	616	603	60	31.0953	Caucasian	Negative	3	0	0	NA	EAC	Well/Moderate	Intestinal	Distal	5	PERFECT	Yes	NA	0	3	2	2	0	3	45	0.0666667	Yes	Yes	No	2020-02-18	Distant	Muscle	No	No
AZ2008-44	amc-327-eac	AMC-327-EAC	-3.60051	80	B	No	Esophagus	AMC-327-EAC	M	0	alive	NA	2020-07-01	Long	NA	708	NA	82	23.8895	Caucasian	Negative	2	1	0	NA	EAC	Moderate	Diffuse	GEJ/Cardia	6	FLOT	Yes	NA	0	NA	1	0	0	0	20	0	No	No	No	NA	NA	NA	No	No
AZ2008-45	amc-328-esc	AMC-328-ESC	-0.148944	80	B	No	Esophagus	AMC-328-ESC	M	0	alive	NA	2020-05-01	Long	NA	645	NA	73	22.7244	Caucasian	Negative	4	2	1	5	ESC	Poorly	NA	Mid	9	NA	No	Metastases	NA	NA	NA	NA	NA	NA	NA	NA	Yes	Yes	NA	2018-07-26	NA	NA	No	No
AZ2008-46	amc-329-eac	AMC-329-EAC	-3.30397	30	B	No	Esophagus	AMC-329-EAC	M	1	death	2019-05-10	2019-05-10	Long	Short	372	357	66	26.7198	Caucasian	Negative	2	1	0	NA	EAC	Moderate/Poorly	Intestinal	GEJ/Cardia	3	FLOT	Yes	NA	0	NA	4	3	0	10	26	0.384615	Yes	Yes	Yes	2019-04-25	Distant	Lymphnode,Adrenal	No	No
AZ2008-47	amc-338-eac	AMC-338-EAC	-4.18355	80	B	No	Esophagus	AMC-338-EAC	M	0	alive	NA	2020-05-01	Long	NA	592	NA	69	23.2912	Caucasian	Negative	4	1	0	NA	EAC	Moderate	Unknown	Distal	5	PERFECT	Yes	NA	0	4	3	2	0	6	27	0.222222	No	No	No	NA	NA	NA	No	No
AZ2008-48	amc-349-eac	AMC-349-EAC	-2.77557	60	B	No	Esophagus	AMC-349-EAC	M	0	alive	NA	2020-05-01	Long	Long	550	415	66	23.5102	Caucasian	Negative	2	2	0	NA	EAC	Well	NA	Distal	15	PERFECT	Yes	NA	0	3	2	1	0	2	49	0.0408163	Yes	Yes	Yes	2019-12-18	Distant	Lung,Lymphnode	No	No
AZ2008-49	amc-350-eac	AMC-350-EAC	-2.81585	70	B	No	Esophagus	AMC-350-EAC	M	0	alive	NA	2020-05-01	Long	NA	543	NA	61	32.6608	Caucasian	Negative	3	1	0	NA	EAC	Moderate	NA	Distal	7	PERFECT	Yes	NA	0	2	2	2	0	3	39	0.0769231	No	No	No	NA	NA	NA	No	No
AZ2008-50	amc-357-eac	AMC-357-EAC	-4.77196	90	B	No	Esophagus	AMC-357-EAC	M	1	death	2019-05-16	2019-05-16	Short	NA	171	NA	74	25.4028	Caucasian	Negative	3	1	1	4,7	EAC	Moderate/Poorly	NA	Stomach	11	NA	No	Metastases	NA	NA	NA	NA	NA	NA	NA	NA	Yes	Yes	Yes	2018-11-26	Distant	Liver,Bone,Lymphnode	Yes	No
AZ2008-51	amc-446-eac	AMC-346-EAC	-0.894366	30	B	No	Esophagus	AMC-346-EAC	M	0	alive	NA	2020-05-01	Long	Short	561	333	73	25.0135	Caucasian	Negative	3	1	0	NA	EAC	Unknown	Intestinal	Distal	8	CROSS	Yes	NA	0	3	2	3	0	7	38	0.184211	Yes	Yes	Yes	2019-09-16	Distant	Bone, Liver	No	No
[truncated: 14 more columns]
