# Supplementary material for: The pluripotency factor NANOG contributes to mesenchymal plasticity and is predictive for outcome in esophageal adenocarcinoma
Source: Commun Med (Lond). 2024 May 17;4:89. doi: 10.1038/s43856-024-00512-z (PMC11101480; doi:10.1038/s43856-024-00512-z)
Supplement: Supplementary file 4 — Supplementary Data 2 [file 43856_2024_512_MOESM4_ESM.xlsx]

## Sheet: Figure 1
C		D0	D3	D7	D10	D14
	031M	0	3	3	3	3
	Flo-1	0	2	2	3	3
	289B	0	3	2	3	3
	058M	0	0	2	2	3
	Kyse410	0	0	2	3	3
	Kyse520	0	0	2	1	3
	OE21	0	0	1	2	3
	081R	0	1	1	2	3
	OE19	0	0	0	2	3
	OE33	0	0	1	3	3
	037M	0	0	0	2	3
	007B	0	0	0	1	3
D		007B EPCAM	031M EPCAM	007B VIM	031M VIM
	D0	1	1	1	1
	D3	0.654185	1.13991	1.31907	1.36402
	D7	0.677022	0.844409	1.74104	1.41275
	D10	0.630667	0.497141	1.42225	2.32974
	D14	0.46331	0.529481	1.48266	2.65184
F	Mesenchymal		ZEB1 031M	CD29 031M	CXCR4 031M	Ncad 031M	Vim 031M	ZEB1 Flo1	CD29 Flo1	CXCR4 Flo1	Ncad Flo1	Vim Flo1	ZEB1 289B	CD29 289B	CXCR4 289B	Ncad 289B	Vim 289B	ZEB1 058M	CD29 058M	CXCR4 058M	Ncad 058M	Vim 058M	ZEB1 K410	CD29 K410	CXCR4 K410	Ncad K410	Vim K410	ZEB1 K520	CD29 K520	CXCR4 K520	Ncad K520	Vim K520	ZEB1 OE21	CD29 OE21	CXCR4 OE21	Ncad OE21	Vim OE21	ZEB1 081R	CD29 081R	CXCR4 081R	Ncad 081R	Vim 081R	ZEB1 OE33	CD29 OE33	CXCR4 OE33	Ncad OE33	Vim OE33	ZEB1 OE19	CD29 OE19
		Untr	43472	14963	470	717	748	25606	8324	404	546	559	4859	5012	320	662	668	36248	332	285	358	366	3166	1889	389	705	704	3166	1889	389	705	704	3163	5635	432	795	798	13936	8475	208	426	443	6079	1333	880	1206	1216	16407	7458
		CR	55057	34988	749	1168	1164	40190	11737	668	818	802	7677	4130	537	1276	1208	47143	518	670	1993	1889	6601	1983	477	1099	1122	6601	1983	477	1099	1122	4531	3113	1105	1562	1388	18652	12684	499	656	657	7232	3389	1176	1543	1597	23598	6697
		Norm	ZEB1 031M	CD29 031M	CXCR4 031M	Ncad 031M	Vim 031M	ZEB1 Flo1	CD29 Flo1	CXCR4 Flo1	Ncad Flo1	Vim Flo1	ZEB1 289B	CD29 289B	CXCR4 289B	Ncad 289B	Vim 289B	ZEB1 058M	CD29 058M	CXCR4 058M	Ncad 058M	Vim 058M	ZEB1 K410	CD29 K410	CXCR4 K410	Ncad K410	Vim K410	ZEB1 K520	CD29 K520	CXCR4 K520	Ncad K520	Vim K520	ZEB1 OE21	CD29 OE21	CXCR4 OE21	Ncad OE21	Vim OE21	ZEB1 081R	CD29 081R	CXCR4 081R	Ncad 081R	Vim 081R	ZEB1 OE33	CD29 OE33	CXCR4 OE33	Ncad OE33	Vim OE33	ZEB1 OE19	CD29 OE19
		Untr	13.7439	14.9488	10.9302	7.79348	11.1642	8.09548	25.0723	9.39535	5.93478	8.34328	1.5362	15.0964	7.44186	7.19565	9.97015	11.46	1	6.62791	3.8913	5.46269	1.00095	5.68976	9.04651	7.66304	10.5075	1.00095	5.68976	9.04651	7.66304	10.5075	1	16.9729	10.0465	8.6413	11.9105	4.40594	25.5271	4.83721	4.63044	6.61194	1.92191	4.01506	20.4651	13.1087	18.1492	5.18716	22.4639
		CR	17.4066	45.1446	17.4186	12.6957	17.3731	12.7063	35.3524	15.5349	8.8913	11.9702	2.42713	12.4398	12.4884	13.8696	18.0298	14.9045	1.56024	15.5814	21.663	28.194	2.08694	5.97289	11.093	11.9457	16.7463	2.08694	5.97289	11.093	11.9457	16.7463	1.4325	9.37651	25.6977	16.9783	20.7164	5.89693	38.2048	11.6046	7.13044	9.80597	2.28644	10.2078	27.3488	16.7717	23.8358	7.46064	20.1717
	Epithelial		CDH1	CD24	EPCAM	CDH1	CD24	EPCAM	CDH1	CD24	EPCAM	CDH1	CD24	EPCAM	CDH1	CD24	EPCAM	CDH1	CD24	EPCAM	CDH1	CD24	EPCAM	CDH1	CD24	EPCAM	CDH1	CD24	EPCAM	CDH1	CD24	EPCAM	CDH1	CD24	EPCAM	CDH1	CD24	EPCAM
			031M	Flo1	289B	058M	K410	K520	OE21	081R	OE33	OE19	037M	007B	031M	Flo1	289B	058M	K410	K520	OE21	081R	OE33	OE19	037M	007B	031M	Flo1	289B	058M	K410	K520	OE21	081R	OE33	OE19	037M	007B
		Untr	15490	28343	1346	8142	6015	5762	14369	1986	44264	18077	44028	24766	11353	1389	555	367	501	453	1168	2180	2169	5524	694	1504	2762	385	1331	7299	1134	836	2215	15528	13438	15446	8898	11238
		CR	21973	20369	1519	11097	6407	5261	11733	1312	26502	5019	39205	26102	17999	1603	739	606	978	1025	2296	2374	3774	3578	998	1700	2329	593	1802	4845	1288	1009	1647	7567	7603	9543	13828	12119
			CDH1	CD24	EPCAM	CDH1	CD24	EPCAM	CDH1	CD24	EPCAM	CDH1	CD24	EPCAM	CDH1	CD24	EPCAM	CDH1	CD24	EPCAM	CDH1	CD24	EPCAM	CDH1	CD24	EPCAM	CDH1	CD24	EPCAM	CDH1	CD24	EPCAM	CDH1	CD24	EPCAM	CDH1	CD24	EPCAM
		Norm	031M	031M	031M	Flo1	Flo1	Flo1	289B	289B	289B	058M	058M	058M	K410	K410	K410	K520	K520	K520	OE21	OE21	OE21	081R	081R	081R	OE33	OE33	OE33	OE19	OE19	OE19	037M	037M	037M	007B	007B	007B
		Untr	11.8064	49.0436	7.17403	21.6029	3.78474	1	1.02591	1.51226	3.45714	6.20579	1	18.9584	4.5846	1.36512	2.94545	4.39177	1.23433	2.17143	10.952	3.18256	5.75325	1.51372	5.94005	40.3325	33.7378	5.91008	34.9039	13.7782	15.0518	40.1195	33.5579	1.89101	23.1117	18.8765	4.09809	29.1896
		CR	16.7477	30.9346	6.04935	15.5252	4.36785	1.54026	1.15777	2.01362	4.68052	8.45808	1.65123	12.5844	4.88338	2.66485	3.34545	4.00991	2.79292	2.62078	8.94284	6.25613	4.27792	1	6.46866	19.6546	20.1997	10.2834	19.748	3.82546	9.74932	24.787	29.8819	2.71935	35.9169	19.8948	4.63215	31.4779
[truncated: 13 more columns]

## Sheet: Figure 2
	Gene expression patient biopsy data can be found on Figshare: https://figshare.com/s/2cf7cd28805715224594.
	Patient characteristics of RNA-sequenced biopsies are provided in Supplementary Table 1 as Supplementary Data 1.
	Annotated expression data with patient characteristics can be found on the R2: Genomics Analysis and Visualization Platform - Tumor Esophageal s4b - Bijlsma - 174 - deseq2_vst - gencode32
B	,"marker","correlation","lambda.min"
	1,"daysToEMT",0.868514401306187,6135.90727341318
	2,"zscoredaysToEMT",0.863809799595656,1384.88637139387
	3,"Zeb1",0.972048802704646,376.493580679247
	4,"VIM",1,0.001
	5,"NCAD",0.91662748929443,5094.13801481639
	6,"CXCR4",1,0.001
	7,"CD24",1,0.001
C/D	Gene expression data can be found on Figshare: https://figshare.com/s/2cf7cd28805715224594.							E	samplename	ZEB1score	Kind_of_Recurrence	Location_distant_recurrence	Kind of recurrence
	R code Ridge regression to be found on file://gsea.ridgeRegression.zeb1.nb%20(3).html				R Notebook				AMC-007-EAC	-5.68467	Distant	Liver	Liver
									AMC-009-ESC	3.2398	Distant	Liver, Lung, Bone	Liver, Lung, Bone
	Morphological plasticity	CDH2	ZEB1						AMC-029-EAC	-2.20431	Distant	Bone	Bone
	ridgeRegression.EAC.prediction.daysToEMT	ridgeRegression.EAC.prediction.CDH2	ridgeRegression.EAC.prediction.ZEB1						AMC-045-EAC	-4.32562	Distant	Peritoneal	Peritoneal
	,"s0"	,"s0"	,"s0"						AMC-057-EAC	-6.21628	Distant	Peritoneal	Peritoneal
	az1911-001,0.00713511035886351	az1911-001,0.0876505273652195	az1911-001,0.0509489088325004						AMC-070-EAC	0.836142	Distant	Liver	Liver
	az1911-002,0.000142765357752728	az1911-002,1.1429379333069	az1911-002,0.353235202738668						AMC-095-EAC	-5.16698	Distant	Lymphnode, Spinalcord	Lymphnode, Spinalcord
	az1911-003,0.00186224318068266	az1911-003,-0.00391560798710105	az1911-003,0.359342958358861						AMC-101-EAC	-1.89206	Distant	Liver	Liver
	az1911-004,-0.00293497447043063	az1911-004,0.621398022990891	az1911-004,0.656928849825349						AMC-161-EAC	-6.03624	Distant	Adrenal	Adrenal
	az1911-005,-0.000303389056594174	az1911-005,0.715767035491165	az1911-005,1.03950058602226						AMC-172-EAC	-4.13115	Distant	Bone	Bone
	az1911-006,-0.00523166022460792	az1911-006,-0.176597126531439	az1911-006,-0.326126067129236						AMC-231-EAC	-3.70115	Distant	Liver, Spinalcord	Liver, Spinalcord
	az1911-007,0.004036433561956	az1911-007,0.218679264777828	az1911-007,0.639084377286582						AMC-285-EAC	-0.190067	Distant	Muscle	Muscle
	az1911-008,-0.00447862304550931	az1911-008,-0.281148749405458	az1911-008,0.168586646540846						AMC-287-EAC	-0.535537	Distant	Bone	Bone
	az1911-009,-0.018976754737421	az1911-009,-0.0320965749167891	az1911-009,-0.397696335402073						AMC-315-EAC	-0.494472	Distant	Lung,Lymphnode	Lung,Lymphnode
	az1911-010,-0.000323649089370495	az1911-010,0.292185665545746	az1911-010,0.228289741834376						AMC-316-EAC	-4.30643	Distant	Lung, Lymphnode	Lung, Lymphnode
	az1911-011,-0.0222499532022273	az1911-011,-0.467086578940055	az1911-011,-0.048392986625105						AMC-346-EAC	-0.894366	Distant	Bone, Liver	Bone, Liver
	az1911-012,0.00438354657560025	az1911-012,0.611767244305045	az1911-012,0.443092825451249						AMC-089-EAC	-5.61956	Locoregional	NA	Locoregional
	az1911-013,-0.00711112947757212	az1911-013,0.730102165114013	az1911-013,0.606102641902089						AMC-120-EAC	0.882404	Locoregional	NA	Locoregional
	az1911-014,0.011891655480134	az1911-014,-1.50833426464232	az1911-014,-1.18361387546568
	az1911-015,-0.00121572456465133	az1911-015,-0.726186496332225	az1911-015,-0.209825194048122						Position	Code	Site	N	ZEB1
	az1911-016,0.00335135284058808	az1911-016,-0.120136066184103	az1911-016,-0.244930752365276						2	B	Spinalcord CNS	2	-4.43407
	az1911-017,-0.0130653615046838	az1911-017,0.274326922217546	az1911-017,-0.0754545615688254						1	C	Locoregional	2	-2.36858
	az1911-018,0.000197000951161766	az1911-018,-0.263932762687774	az1911-018,-0.263841457572752						2	D	Lymphnode	3	-3.32263
	az1911-019,-0.0131705614270486	az1911-019,0.680692519978934	az1911-019,0.30119265154991						1	E	Lung	3	-0.520366
	az1911-020,-0.00498164333001127	az1911-020,-0.103092759320461	az1911-020,-0.0588804872821289						2	F	Liver	6	-1.34938
	az1911-021,-0.0269704188316195	az1911-021,-0.385472592162573	az1911-021,-0.232521279322405						1	G	Adrenal	1	-3.11315
	az1911-022,-0.00530388942924426	az1911-022,0.649260220139371	az1911-022,0.289416045893917						2	H	Peritoneal	2	-5.27095
	az1911-023,0.0012388061733055	az1911-023,-0.891196653364224	az1911-023,-0.158796845523128						1	I	Bone	5	-0.905113
	az1911-024,-0.0157437749974889	az1911-024,0.350075404841969	az1911-024,0.411910529219464						2	J	Muscle	1	-0.190067
	az1911-025,-0.00113157755959632	az1911-025,-0.117462854631014	az1911-025,0.244002257645714
	az1911-026,0.00716228929083338	az1911-026,-0.120306719136406	az1911-026,0.25396115767092
	az1911-027,-0.0131052951396128	az1911-027,-0.271707083250856	az1911-027,0.232838291451301
	az1911-028,-0.00544312203512873	az1911-028,0.949134650786242	az1911-028,0.824281986547801
	az1911-029,0.00543990695236901	az1911-029,0.597757554326179	az1911-029,0.342762104291962					F	Top 25 positive correlated genes of three in vitro markers below.
	az1911-030,-0.0183934045311643	az1911-030,-0.660462051176689	az1911-030,-0.545023407715407						Inferred with Enrichr enrichment analysis based on ‘ENCODE and ChEA Consensus TFs’ library.
	az1911-031,-0.00570512608638764	az1911-031,0.361329230999809	az1911-031,0.267983393893508
	az1911-032,0.00345241684615771	az1911-032,-0.500626015143706	az1911-032,-0.660794275655855						Days to EMT	Zeb1	NCAD
	az1911-033,-0.00472609510127029	az1911-033,1.08132746804046	az1911-033,0.894500138013146						SOAT1	AL589843.1	CEP19
	az1911-034,-0.00943200037872646	az1911-034,0.105348157931829	az1911-034,-0.295524411340502						PEX6	CCDC40	COL6A1
	az1911-035,-0.0177358318578649	az1911-035,-0.475661642927548	az1911-035,-0.0194711950287569						EXT1	AL009179.1	CNIH3
	az1911-036,-0.014052227426949	az1911-036,-0.568512826600459	az1911-036,-0.251193540843119						GLT8D2	GRK3	GASAL1
	az1911-037,0.0115240026265685	az1911-037,0.672977718309471	az1911-037,0.819366302945538						TMEM94	ANP32E	CLMP
	az1911-038,0.037565343514829	az1911-038,-0.596709783720742	az1911-038,0.0130702568094258						SHOC1	PRDM5	ITGA10
	az1911-039,-0.00415524729475323	az1911-039,-0.0636854434628223	az1911-039,-0.467411208108934						PLOD1	AC027097.2	LRRC37A6P
	az1911-040,0.0134167532993889	az1911-040,-0.612139677422043	az1911-040,-0.819778231264932						ZNF608	IL17RB	MYH15
	az1911-041,-0.00470825925820939	az1911-041,0.550906355454533	az1911-041,0.411138071196179						ETV1	PDE5A	C12orf56
	az1911-042,0.0057245752890862	az1911-042,-0.493751742006247	az1911-042,-0.570558744759371						TMEM158	ALKBH3	TUBB3
	az1911-043,-0.00795459750503044	az1911-043,0.21943349604493	az1911-043,0.110332641883825						UGCG	SLC46A3	SSC5D
	az1911-044,-0.0104835617833895	az1911-044,0.4459078412411	az1911-044,0.443049833142606						SLC36A4	AP001992.2	RBPMS2
	az1911-045,-0.0136071449690802	az1911-045,0.325447473523023	az1911-045,0.594705504613007						PCOLCE2	SH2D5	PKIA
	az1911-046,0.000393075991711043	az1911-046,-0.392252594472297	az1911-046,-0.0870027631962115						DTX3	CHSY1	CPM
	az1911-047,-0.00945679988011632	az1911-047,-0.944732644583494	az1911-047,-0.728737948394989						TNC	FBXL16	SYNC
	az1911-048,-0.0285583309912748	az1911-048,-1.18471223580738	az1911-048,-0.327268495756653						AC007952.4	MED12L	S100A4
	az1911-049,-0.00855840400019046	az1911-049,0.0157796487383587	az1911-049,-0.00132990044663178						CABYR	ATP8B2	AC008105.3
	az1912-01,0.0118072945752278	az1912-01,-0.641473633324899	az1912-01,-0.518788342058238						AC012467.2	NFATC1	C1QTNF12
	az1912-02,0.0157104950233852	az1912-02,-0.772892796155631	az1912-02,-0.585531857672405						HHEX	UTRN	IFITM2
	az1912-03,-0.00268853064772362	az1912-03,-1.01443103537696	az1912-03,-0.836005801291333						MIR4458HG	UBIAD1	LINC00954
	az1912-04,-0.00424449186896783	az1912-04,-1.0775543116099	az1912-04,-0.68431561449703						SALL2	CHDH	PPP2R2B
	az1912-05,0.0182121378248322	az1912-05,-0.194780433739639	az1912-05,-0.0545951466639543						ENKD1	PYGO1	STARD8
	az1912-06,0.018151368163453	az1912-06,-0.135089848432801	az1912-06,0.0095450935336337						YPEL4	GPR157	CAVIN3
	az1912-07,0.00969971925321464	az1912-07,-0.680889103210661	az1912-07,-1.34176630096444						PDLIM4	ZNF585B	GREB1L
	az1912-08,-0.00535941185825056	az1912-08,-0.637255888135749	az1912-08,-2.06770560234831						ROR1	PCLAF	MAP1A
	az1912-09,-2.24345937170907e-05	az1912-09,-0.605891189104126	az1912-09,-1.68526799400373
	az1912-10,0.00919609482566963	az1912-10,-0.620179515711001	az1912-10,-1.21600670956141						Term	Overlap	P-value	Adjusted P-value	Old P-value	Old Adjusted P-value	Odds Ratio	Combined Score	Genes
	az1912-11,0.0403431995085827	az1912-11,-0.975645491911667	az1912-11,-1.45652238150756						NANOG CHEA	7/595	0.006891337145642004	0.5237416230687922	0	0	3.38533e+16	1685044238124470	EXT1;IFITM2;ZNF608;PPP2R2B;PKIA;ETV1;ROR1
	az1912-12,0.045359263152665	az1912-12,-0.67151246553621	az1912-12,-1.40931876261065						MYOD1 ENCODE	3/166	0.024533121031748647	0.7069700999852209	0	0	5051635991820040	1.87301e+16	TNC;SYNC;PDLIM4
	az1912-13,0.00870518844324539	az1912-13,-1.60113201857828	az1912-13,-1.54769660004213						TCF3 CHEA	8/1006	0.03437206025486094	0.7069700999852209	0	0	2.26447e+16	7632419030624130	EXT1;IFITM2;SOAT1;PCOLCE2;PKIA;ETV1;ROR1;UTRN
	az1912-14,0.0108519522245404	az1912-14,-1.45136077567845	az1912-14,-1.6560023353087						NFE2L2 CHEA	8/1022	0.037208952630801095	0.7069700999852209	0	0	2226853896199470	7329034647180780	EXT1;HHEX;SOAT1;CHSY1;TUBB3;TNC;UTRN;SYNC
	az1912-15,-0.00158935979858962	az1912-15,0.341117339595636	az1912-15,0.180576513751539						AR CHEA	8/1095	0.05216905052233751	0.7929695679395301	0	0	2069285586785480	6.11115e+16	ALKBH3;UBIAD1;CHSY1;PPP2R2B;PKIA;NFATC1;UTRN;CNIH3
	az1912-16,-0.00140859310373727	az1912-16,0.13218319203447	az1912-16,-0.165395393687232						POU5F1 CHEA	3/261	0.07487282407551506	0.8593410036474708	0	0	3.1762e+16	8232584232576740	IFITM2;ETV1;ROR1
	az1912-17,-0.0193259329821896	az1912-17,0.189404035320228	az1912-17,-0.0539488599860885						GATA1 CHEA	6/807	0.08201743419038413	0.8593410036474708	0	0	2076100526515760	5191960865154890	HHEX;ZNF608;ANP32E;NFATC1;UTRN;YPEL4
	az1912-18,-0.0264186853088037	az1912-18,0.256516463819672	az1912-18,0.0682609775408508						FLI1 ENCODE	5/650	0.09690630802290376	0.8593410036474708	0	0	2.13511e+16	4983358316782290	ALKBH3;HHEX;ATP8B2;PEX6;RBPMS2
	az1912-19,0.00765424071605237	az1912-19,-0.670500076304598	az1912-19,-0.397220702459583						ERG CHEA	2/144	0.10176406622141101	0.8593410036474708	0	0	3816901408450700	8721994619144340	S100A4;CNIH3
	az1912-20,0.00439525871654691	az1912-20,-0.551257406856192	az1912-20,-0.350630882081018						SALL4 CHEA	3/355	0.14842377701651696	0.9432246247512813	0	0	2316879734848480	4419873794461960	SLC46A3;EXT1;UTRN
	az1912-21,-0.0114145585711624	az1912-21,-0.285768943897252	az1912-21,0.266317380138226						GATA2 CHEA	5/772	0.16348960178999192	0.9432246247512813	0	0	1.78413e+16	3.23107e+16	HHEX;ATP8B2;STARD8;NFATC1;SYNC
	az1912-22,-0.00684746190435635	az1912-22,-0.311640135618028	az1912-22,0.483220920677779						SOX2 CHEA	5/775	0.1653225412987657	0.9432246247512813	0	0	1.7769e+16	3198168761958800	EXT1;IFITM2;PKIA;ETV1;ROR1
	az1912-23,0.0124690373817695	az1912-23,0.497116245081685	az1912-23,-0.805090883622635
	az1912-24,0.00890358159487227	az1912-24,0.708448142082236	az1912-24,-0.4508079826487
	az2001-01,0.00495599899764229	az2001-01,-1.31152070844766	az2001-01,-0.928110054970548
	az2001-02,-0.00623011564015039	az2001-02,-0.803480590959724	az2001-02,-0.547280046082169
	az2001-03,0.0105281502287734	az2001-03,-0.364471293214033	az2001-03,-0.255439293531957
	az2001-04,0.000978715747669477	az2001-04,-0.584596687864769	az2001-04,-1.30493812046156
	az2001-05,-0.00123575033486845	az2001-05,-0.894266872784579	az2001-05,-2.5452818342767
	az2001-06,0.0553419330232975	az2001-06,-1.25992012016787	az2001-06,-1.55688374335701
	az2001-07,0.0224505764064932	az2001-07,-1.13023696300083	az2001-07,-1.25589494087542
	az2001-08,0.011015843547617	az2001-08,-0.549920776736862	az2001-08,-0.430977608054213
	az2001-09,0.0169889119320151	az2001-09,0.897367769844101	az2001-09,-0.51848474408847
	az2001-10,-0.000831298081876061	az2001-10,0.00651054480684743	az2001-10,0.34263113295202
	az2001-11,-0.0191812439543489	az2001-11,-0.00789262568046398	az2001-11,-0.203552168941371
	az2001-12,-0.00194440734177415	az2001-12,-0.528474219178828	az2001-12,0.368477244559206
	az2001-13,0.00612364542297842	az2001-13,-1.47307614846138	az2001-13,-0.766391871590612
	az2001-14,0.00375450073013864	az2001-14,-1.06618515279413	az2001-14,-0.624969828444754
	az2001-15,0.0181065856039896	az2001-15,-0.0305333234623454	az2001-15,0.3678254977742
	az2001-16,0.00782416619954199	az2001-16,-0.677868343525741	az2001-16,-1.34009702011373
	az2001-17,-0.00609266685757351	az2001-17,-0.778830027852889	az2001-17,-1.92241788211054
	az2001-18,0.0399140127847311	az2001-18,-1.23928190912927	az2001-18,-1.71547518064606
	az2001-19,0.0266252284420175	az2001-19,-1.37654142294755	az2001-19,-1.21626893507387
	az2001-20,0.0108212347209001	az2001-20,-0.896845967069234	az2001-20,-0.655477978975788
	az2001-21,0.00882615633613068	az2001-21,0.725212165215293	az2001-21,-0.58928156568114
	az2001-22,-0.0111866475474347	az2001-22,0.00109225796799035	az2001-22,0.222746242921988
	az2001-23,-0.0266016796809874	az2001-23,0.616532067385032	az2001-23,0.360786317199457
	az2001-24,-0.00821650550191946	az2001-24,-0.490883620554139	az2001-24,0.382860115324645
	az2004-01,-0.00840720727955275	az2004-01,0.38270611967638	az2004-01,0.515286295411907
	az2004-02,-0.00116211383451947	az2004-02,-1.82711939566861	az2004-02,-0.708572193704234
	az2004-03,0.00204918527448678	az2004-03,-0.626402369318729	az2004-03,-0.158888000226474
	az2004-04,0.0142337092635839	az2004-04,0.0467378166397729	az2004-04,0.397343095684714
	az2004-05,0.00345592050672021	az2004-05,0.134175863837474	az2004-05,0.193422227161664
	az2004-06,0.00259048240104999	az2004-06,0.737851220316223	az2004-06,1.04632743160188
	az2004-07,0.00758427161934942	az2004-07,0.826416546015928	az2004-07,1.06824026068141
	az2004-08,-0.0128732077232631	az2004-08,-0.542542709513786	az2004-08,-0.781537418347765
	az2004-09,0.000884069444048026	az2004-09,-0.377036887703793	az2004-09,-0.151478842709882
	az2004-10,0.0314109708327317	az2004-10,-0.617481593263935	az2004-10,0.142725839222373
	az2004-11,0.0179958357185053	az2004-11,0.442795368086313	az2004-11,0.734226840639596
	az2004-12,0.0122198811387933	az2004-12,0.461171745220887	az2004-12,0.262786156642063
	az2004-13,0.00236219639746784	az2004-13,-0.780660494220421	az2004-13,-0.437523248568446
	az2004-14,0.000304073142923932	az2004-14,-0.15019254503502	az2004-14,-0.0581104510518648
	az2004-15,0.0136556798999811	az2004-15,-0.15079508356742	az2004-15,0.117172609028448
	az2004-16,0.0254659569173506	az2004-16,0.0383497430330445	az2004-16,0.285499872581866
	az2004-17,8.55498225371998e-05	az2004-17,0.478699538756541	az2004-17,0.329697633687533
	az2004-18,-0.00398599583773293	az2004-18,0.118984571956815	az2004-18,-0.0128001925144826
	az2004-19,-0.00431442700648842	az2004-19,0.154826321076653	az2004-19,0.22926372639355
	az2004-20,0.00811328601764405	az2004-20,0.413549070346557	az2004-20,0.0597073534763981
	az2004-21,-0.000506823437186557	az2004-21,0.0630816026542578	az2004-21,0.548682379861472
	az2004-22,-0.0156563199369324	az2004-22,-0.415415593507151	az2004-22,0.129509496508203
	az2004-23,0.00111702727609192	az2004-23,0.206674398478352	az2004-23,0.432917484734296
	az2004-24,-0.00638873984053702	az2004-24,0.524631979559914	az2004-24,0.617669034670068
	az2004-25,0.00797650373353061	az2004-25,0.182944322019544	az2004-25,-0.540207270852918
	az2004-26,0.00262255748600145	az2004-26,0.570190925042936	az2004-26,0.674368278911219
	az2004-27,0.00418969486782386	az2004-27,-0.181253218073862	az2004-27,0.322289778682793
	az2004-28,-0.0105611476811819	az2004-28,-0.199469141078927	az2004-28,0.205746609787671
	az2004-29,-0.00185072342589446	az2004-29,0.228585327514842	az2004-29,0.232582926573454
	az2004-30,-0.0239288178073154	az2004-30,-0.625284322584817	az2004-30,-0.647320900014268
	az2004-31,-0.00113669917003061	az2004-31,-0.290312656968597	az2004-31,0.59367710363041
	az2004-32,0.000198723101848101	az2004-32,0.415811217825206	az2004-32,0.55073226757188
	az2004-33,0.00179645414932452	az2004-33,0.355745124794122	az2004-33,0.230366513277683
	az2004-34,0.00738868940589301	az2004-34,0.381403679279721	az2004-34,-0.457493108115676
	az2004-35,-0.00618604804999392	az2004-35,-1.05042276501346	az2004-35,-0.462608090882449
	az2004-36,0.000347207573584368	az2004-36,0.289868342935227	az2004-36,1.16558223053108
	az2004-37,-0.00768440802872353	az2004-37,-0.149344107873661	az2004-37,-0.0204090246575209
	az2004-38,0.00518987816818853	az2004-38,-0.729948127530535	az2004-38,-0.370648532366103
	az2004-39,0.0167345336481409	az2004-39,1.11444343323035	az2004-39,1.0052014901741
	az2004-40,0.00583292137950124	az2004-40,-0.0276818895719618	az2004-40,0.591064752680995
	az2004-41,0.00662650972432143	az2004-41,-0.0158101610502389	az2004-41,0.163501957636968
	az2004-42,0.0078579505291765	az2004-42,-0.00812470330442058	az2004-42,0.246954615704014
	az2004-43,0.00428654199470663	az2004-43,0.606454741366911	az2004-43,0.727068203232102
	az2004-44,0.00323252387496618	az2004-44,0.798391479718275	az2004-44,1.10299183377545
	az2004-45,-0.00225101200733528	az2004-45,0.507551003406947	az2004-45,0.835379399604629
	az2004-46,0.00306732091147578	az2004-46,0.22196032910877	az2004-46,0.525225576299046
	az2004-47,-0.00654242624095301	az2004-47,0.360317031657317	az2004-47,0.612400931456769
	az2004-48,0.00860745401361705	az2004-48,-1.01894068677538	az2004-48,-0.579286807432541
	az2004-49,-0.00255544718042576	az2004-49,0.640346219135732	az2004-49,0.583885792266605
	az2004-50,-0.0117799632991866	az2004-50,1.4204386474803	az2004-50,1.18724632288401
	az2004-51,0.00185563095287809	az2004-51,0.827059149896219	az2004-51,0.816119252482632
	az2004-52,0.0127430352017174	az2004-52,0.762087528112825	az2004-52,0.64617752534472
	az2004-53,-0.0102746811962576	az2004-53,0.0012431164996929	az2004-53,0.256726537226568
	az2004-54,-0.0048664457368362	az2004-54,0.284376666865817	az2004-54,0.156989714337383
	az2004-55,-0.0156994045507749	az2004-55,0.376291828574872	az2004-55,0.281390698454588
	az2004-56,-0.0113589595927216	az2004-56,-0.647460017211134	az2004-56,0.271280394480065
	az2004-57,0.000934419450509905	az2004-57,0.0730205975291112	az2004-57,0.194618099126714
	az2004-58,0.0128424851396797	az2004-58,0.157167874851988	az2004-58,0.228199439385854
	az2004-59,0.00528055648737016	az2004-59,0.266924123137462	az2004-59,0.59470730591388
	az2004-60,0.0179036045604643	az2004-60,0.363504921231911	az2004-60,0.418960190295582
	az2004-61,0.00739854078898985	az2004-61,-0.842180607150716	az2004-61,-0.273399652399716
	az2004-62,-0.00606807590898316	az2004-62,0.318481822314136	az2004-62,0.814769170041251
	az2004-63,-0.00113723663613142	az2004-63,-0.384616392362394	az2004-63,0.167053395880888
	az2004-64,0.0123049026287279	az2004-64,-0.220049692028945	az2004-64,0.317332155539118
	az2004-65,-0.00660801803372865	az2004-65,0.178727188375256	az2004-65,0.334098814542691
	az2004-66,-0.0161227160083398	az2004-66,-0.0196281335459457	az2004-66,0.616541713032547
	az2004-67,0.0152951064040516	az2004-67,0.217371411452179	az2004-67,0.0859527798819014
	az2004-68,-0.00770858151894839	az2004-68,-0.059935219384899	az2004-68,0.0266569901294905
	az2004-69,0.00971087439794288	az2004-69,0.326805921096621	az2004-69,0.18855348840761
	az2004-70,0.00222538934217376	az2004-70,0.63603920650279	az2004-70,0.559392390839299
	az2004-71,0.00736211344445115	az2004-71,0.0763801631878672	az2004-71,0.158477345411581
	az2004-72,-0.0216278521824812	az2004-72,0.112161436971579	az2004-72,0.40407515484626
	az2004-73,0.0101085717132482	az2004-73,0.0807604188781166	az2004-73,0.695752568366074
	az2004-74,-0.00139211250704433	az2004-74,0.0603180118092398	az2004-74,0.758246325173344
	az2008-01,-0.016843967678929	az2008-01,-0.171496352794509	az2008-01,0.0653112353681749
	az2008-02,-0.00446120007224053	az2008-02,0.432793468474389	az2008-02,0.234227034411924
	az2008-03,-0.0044898441810518	az2008-03,1.21175714316149	az2008-03,0.492910164923144
	az2008-04,0.00372580588726765	az2008-04,0.574582084890186	az2008-04,0.358470534302428
	az2008-05,-0.00656867143276589	az2008-05,0.123095992289124	az2008-05,0.195008932239217
	az2008-06,-0.00132578400201543	az2008-06,0.351222471551658	az2008-06,-0.0278767264798001
	az2008-07,-0.00777925165574449	az2008-07,1.13871475035104	az2008-07,0.943333245702211
	az2008-08,-0.000294439212991973	az2008-08,-0.566404588860556	az2008-08,0.160401482405961
	az2008-09,-0.021721441068542	az2008-09,0.908637993975774	az2008-09,0.362704980481136
	az2008-10,0.000539488798530579	az2008-10,0.8998501940234	az2008-10,0.872377261923172
	az2008-11,-0.0187079835407551	az2008-11,1.52880596173706	az2008-11,0.796813145616515
	az2008-12,0.0163591528936455	az2008-12,-0.235158413464041	az2008-12,-0.478330848016402
	az2008-13,-0.00930390138065388	az2008-13,1.37081402569864	az2008-13,0.242071109868341
	az2008-14,0.0101889022127606	az2008-14,0.565887652410493	az2008-14,0.170174847630525
	az2008-15,-0.0120424929727804	az2008-15,0.310270036425925	az2008-15,-0.195480530734481
	az2008-16,-0.00969293644919723	az2008-16,0.347958265170997	az2008-16,-0.319840075586514
	az2008-17,-0.0149175983941797	az2008-17,-0.471242364896182	az2008-17,-0.498095532074624
	az2008-18,-0.0134859508861381	az2008-18,0.218017111847744	az2008-18,-0.798934726189507
	az2008-19,-0.00014036547847241	az2008-19,1.06761879913969	az2008-19,0.356430751103307
	az2008-20,-0.016829478557278	az2008-20,-0.591180760180024	az2008-20,-0.440346933187244
	az2008-21,-0.00796646760519277	az2008-21,0.551644871834758	az2008-21,0.52381642367414
	az2008-22,-0.00331385622802256	az2008-22,0.721523663790064	az2008-22,0.354377512903933
	az2008-23,-0.00136581506542592	az2008-23,0.93635108783992	az2008-23,0.0234677826842723
	az2008-24,0.000523398614989062	az2008-24,0.0313240544456289	az2008-24,-0.861038275723219
	az2008-25,0.00102463745951013	az2008-25,0.552269053741937	az2008-25,0.07361573222364
	az2008-26,-0.00967510715062967	az2008-26,-0.146713083067295	az2008-26,-0.693466680428901
	az2008-27,-0.0112984366439014	az2008-27,0.673891319249359	az2008-27,0.657696629967904
	az2008-28,-0.00490598235208355	az2008-28,0.386505010776762	az2008-28,0.170452686209749
	az2008-29,-0.00411041876324166	az2008-29,0.97147094350235	az2008-29,0.730637001983137
	az2008-30,-0.00834361206725477	az2008-30,-0.622321512134624	az2008-30,0.141800043635248
	az2008-31,0.00267410287293579	az2008-31,0.210538164899033	az2008-31,-0.0976024327818452
	az2008-32,-0.00243240061630444	az2008-32,0.434375516811971	az2008-32,0.000708636397109121
	az2008-33,-0.0033598175881185	az2008-33,0.613428413693196	az2008-33,0.650008137364613
	az2008-34,-0.000941544121312325	az2008-34,0.630129424832287	az2008-34,0.865517210965961
	az2008-35,0.00554155937115893	az2008-35,0.307028495503861	az2008-35,0.164016195436059
	az2008-36,-0.00408523427749818	az2008-36,0.62703492530272	az2008-36,0.599592221979197
	az2008-37,0.00256492721826663	az2008-37,0.206423384807649	az2008-37,-0.0633204476226926
	az2008-38,-0.00406059233312835	az2008-38,-0.233117158343511	az2008-38,0.5720578024741
	az2008-39,-0.00129186052890541	az2008-39,0.0506040058556621	az2008-39,-0.285623818275114
	az2008-40,-0.00928487323125213	az2008-40,0.45426490972943	az2008-40,-0.0172275206525621
	az2008-41,-0.0072850667161444	az2008-41,1.02359647809498	az2008-41,1.13624662236872
	az2008-42,-0.00122224870951704	az2008-42,-0.0748847968918117	az2008-42,-0.479404533658953
	az2008-43,-0.00967292463209366	az2008-43,0.317227312756908	az2008-43,0.484622422862054
	az2008-44,-0.00522573508576433	az2008-44,0.112832080267062	az2008-44,0.149064151889615
	az2008-45,0.00371168542072703	az2008-45,0.387660052701989	az2008-45,-0.129270534893708
	az2008-46,0.00818780728602094	az2008-46,0.206897811775424	az2008-46,0.518322500011088
	az2008-47,-0.0118641317137157	az2008-47,-0.623765377509613	az2008-47,0.105990942948749
	az2008-48,0.00609979003006023	az2008-48,0.132498583588229	az2008-48,-0.00745322702770206
	az2008-49,-0.00524963969005049	az2008-49,0.168353004008121	az2008-49,-0.498598233317045
	az2008-50,-0.0038091916888877	az2008-50,-0.539845752357861	az2008-50,-0.285043079744506
	az2008-51,-0.00110763443509518	az2008-51,0.486823680599713	az2008-51,0.587320327648086

## Sheet: Figure 3
	Gene expression patient biopsy data can be found on Figshare: https://figshare.com/s/2cf7cd28805715224594.
	Patient characteristics of RNA-sequenced biopsies are provided in Supplementary Table 1 as Supplementary Data 1.
	Annotated expression data with patient characteristics can be found on the R2: Genomics Analysis and Visualization Platform - Tumor Esophageal s4b - Bijlsma - 174 - deseq2_vst - gencode32

## Sheet: Figure 4
B		SCR	SCR TGFb	KD 880	KD 880 TGFb	KD 887	KD 887 TGFb
	NCAD gMFI	801	1168	795	805	903	945
C		SCR Untreated	SCR CR	KD 881 CR	KD 886 CR
	EPCAM	1	0.962251	0.433014	1.05127
	ECAD	1	0.912856	2.21423	1.25356
	CXCR4	1	2.45994	1.01005	1.40455
	NCAD	1	2.28011	0.564278	0.852979
	CD29	1	2.05231	0.584817	0.846955
E		SCR		KD 880 NANOG		KD 886 OCT			SCR	SCR norm	KD 880 NANOG		KD 886 OCT
	007B	146.645	104.138	133.486	158.549	127.635	159.057		125.391	1	1.06456	1.26444	1.0179	1.26848
	031M	179.247	168.341	180.832	176.983	169.978	182.137		173.794	1	1.0405	1.01835	0.97804	1.048
	058B	49.9164	44.3558	114.331	136.291	6.08044	9.96451		47.1361	1	2.42556	2.89144	0.128998	0.211399
	081R	103.688	100.906	109.218	104.788	74.7411	64.4925		102.297	1	1.06766	1.02435	0.730629	0.630444
	289B	393.03	302.165	342.121	409.799	25.2992	45.629		347.597	1	0.984244	1.17895	0.0727831	0.13127
	Flo1	274.099	309.021	266.855	311.571	244.354	273.745		291.56	1	0.915267	1.06864	0.83809	0.938899
	OE19	273.087	282.027	265.34	273.14	220.449	253.145		277.557	1	0.955982	0.984086	0.794247	0.912047
	OE33	89.3426	132.34	211.879	233.017	188.948	246.438		110.841	1	1.91156	2.10226	1.70468	2.22335
G	Date	shCtrl						shNANOG						IR shCtrl						IR shNANOG
	19-9	32			27	37	37	47	14	28	13	23	47	14	53	33		22	50		28	3		28	45
	21-9	27			32	72	12	22	27	2	14	8	25	19	0	13		0	28		23	7		41	61
	23-9	20			35	69	0	23	27	23	8	69	0	4	1	28		94	9		43	0		2	25
	26-9	41			56	13	29	87	21	16	28	30	65	95	32	59		31	39		25	18		13	23
	28-9	60			52	28	28	170	22	23	46	42	66	26	54	76		34	55		16	12		35	43
	30-9	82			36	81	66	211	41	48	59	112	91	54	62	42		37	87		9	31		59	61
	4-10	27			133	34	30	352	194	96	44	79	216	97	93	68		42	29		0	33		87	43
	7-10	340			160	251	135	738	305	175	356	312	285	105	112	37		108	170		69	42		84	84
	10-10	742			340	199	123		438	200	573	685	412	126	84	29		83	194		136	20		137	95
	13-10				363	378	245		500	390			722	196	127	137		91	249		87	27		137	79
	17-10				731	563	372			669				83	297	104		113	386		67	29		81	80
	20-10						500							87	314	255		147	473		54	61		88	77
	24-10													127	572	278		152	792		63	18		116	72
	28-10													206		379		171			121	52		209	42
	31-10													195		502		184			142	70		216	103
	4-11													203				403			178	79		294	117
	8-11													325				527			234	83		370	145
	11-11													523							500	79		425	170
	14-11																					103		435	279
	17-11																					137		752	538
	21-11																					157
	24-11																					239
	28-11																					365
	30-11																					530
H		Date		shCtrl	shNANOG	IR shCtrl	IR shNANOG
	855124	19-Sep-2022	13-Oct-2022	1
	857306	19-Sep-2022	4-Oct-2022	1
	858680	19-Sep-2022	28-Sep-2022	0
	860048	19-Sep-2022	17-Oct-2022	1
	860053	19-Sep-2022	17-Oct-2022	0
	860061	19-Sep-2022	20-Oct-2022	1
	855125	19-Sep-2022	7-Oct-2022		1
	858681	19-Sep-2022	13-Oct-2022		1
	858682	19-Sep-2022	17-Oct-2022		1
	860049	19-Sep-2022	13-Oct-2022		1
	860054	19-Sep-2022	13-Oct-2022		1
	860062	19-Sep-2022	13-Oct-2022		1
	855126	19-Sep-2022	10-Nov-2022			1
	858683	19-Sep-2022	24-Oct-2022			1
	860042	19-Sep-2022	31-Oct-2022			1
	860050	19-Sep-2022	21-Sep-2022			0
	860055	19-Sep-2022	31-Oct-2022			1
	860067	19-Sep-2022	24-Oct-2022			1
	855127	19-Sep-2022	23-Sep-2022				0
	858684	19-Sep-2022	9-Nov-2022				1
	860043	19-Sep-2022	30-Nov-2022				1
	860051	19-Sep-2022	20-Sep-2022				0
	860056	19-Sep-2022	17-Nov-2022				1
	860068	19-Sep-2022	18-Nov-2022				1

## Sheet: Sup Fig 1
B		CDH1			ERBB3			SNAI2			VIM
	007B	1.2962	1.2608	1.1554	0.8514	0.9924	1.0003	3.6491	1.2298	1.1309	0.7288	0.8231
	OE33	1.03181	1.07563	0.917119	1.06626	0.96765	0.884269	3.31426	2.84551	2.27945	4.45883	4.55252	2.94173
	OE19	0.164146	0.374504	0.442287	0.141437	0.271352	0.334073	2.97918	2.03484	2.19606	17.5584	12.7647	15.6066
	081R	0.9262	0.8946	0.8642	0.8196	0.694	0.8604	4.6618	6.3243	5.3923	1.6374	1.2496	1.3026
	058M	1.6464	1.9044	1.8142	1.1443	1.0313	0.9824	1.1526	1.3005	1.3938	1.2985	1.2312	1.3658
	289B	0.512046	0.458294	0.498044	0.702662	0.727442	0.758333	9.36646	6.44198	8.98491	79.6134	77.4364	71.256
	Flo1	0.964775	0.938393	0.875551	1.09306	1.11602	0.985116	1.94357	2.58239	1.8644	5.13366	3.97234	4.75679
	031M	0.2033	0.3589	0.2591	0.1353	0.0998	0.0893	23.4592	19.8939	15.0058	21.4549	30.7509	37.5793
C			Chemo low			Chemo mid			Chemo high
	OE19		1.38733	1.38633	1.38833	1.34733	1.36533	1.36233	1.34533	1.35033	1.35533
	289B		0.314	0.371	0.307	1.305	1.311	1.292	1.338	1.336	1.334
	K410		1.02	1.014	1.002	1.057	1.058	1.066	1.179	1.177	1.179
	Flo1		0.894667	0.900667	0.891667	0.884667	0.887667	0.880667	0.915667	0.907667	0.916667
	K520		0.644667	0.635667	0.626667	0.629667	0.632667	0.632667	0.723667	0.720667	0.723667
	OE33		0.690667	0.691667	0.687667	0.698667	0.691667	0.699667	0.698667	0.695667	0.698667
	81R		0.251667	0.311667	0.296667	0.381667	0.365667	0.350667	0.968667	0.962667	0.859667
	058M		0.125327	0.216597	0.207867	0.625327	0.616597	0.607867	0.675327	0.666597	0.637867
	OE21		0.454333	0.432333	0.461333	0.458333	0.448333	0.461333	0.505333	0.506333	0.503333
	007B		0.198	0.158	0.094	0.198	0.158	0.194	0.36	0.369	0.389
	37M		0.091333	0.170333	0.075333	0.573333	0.575333	0.592333	0.575333	0.580333	0.531333
	31M		0.001333	0.058333	0.070333	0.391333	0.374333	0.363333	0.624333	0.630333	0.642333
D		Time to EMT	Resistant to CR
	031M	1	0
	Flo1	1	63.4673
	Kyse410	3	72.0982
	058B	3	21.4286
	289B	3	89.8065
	OE21	7	30.2083
	Kyse-520	7	44.122
	081R	9	18.1548
	OE33	9	48.1399
	OE19	9	100
	007B	14	22.619
	037M	14	5.13393

## Sheet: Sup Fig 2
	Gene expression data can be found on Figshare: https://figshare.com/s/2cf7cd28805715224594.
	Patient characteristics of RNA-sequenced biopsies are provided in Supplementary Table 1 as Supplementary Data 1.
	Annotated expression data with patient characteristics can be found on the R2: Genomics Analysis and Visualization Platform - Cell line Esophagus - Zalm - 24 - deseq2_rlog - igenomesegrch37
D	R code Ridge regression to be found on file://gsea.ridgeRegression.zeb1.nb%20(3).html				R Notebook
E
	Morphological plasticity	CDH2	ZEB1				VIM	CD24	CXCR4
	ridgeRegression.EAC.prediction.daysToEMT	ridgeRegression.EAC.prediction.CDH2	ridgeRegression.EAC.prediction.ZEB1				ridgeRegression.EAC.prediction.VIM	ridgeRegression.EAC.prediction.CD24	ridgeRegression.EAC.prediction.CXCR4
	,"s0"	,"s0"	,"s0"				,"s0"	,"s0"	,"s0"
	az1911-001,0.00713511035886351	az1911-001,0.0876505273652195	az1911-001,0.0509489088325004				az1911-001,0.0509489088325004	az1911-001,0.0876505273652195	az1911-001,0.128895793972991
	az1911-002,0.000142765357752728	az1911-002,1.1429379333069	az1911-002,0.353235202738668				az1911-002,0.353235202738668	az1911-002,1.1429379333069	az1911-002,-0.468109145977772
	az1911-003,0.00186224318068266	az1911-003,-0.00391560798710105	az1911-003,0.359342958358861				az1911-003,0.359342958358861	az1911-003,-0.00391560798710105	az1911-003,0.197899777069144
	az1911-004,-0.00293497447043063	az1911-004,0.621398022990891	az1911-004,0.656928849825349				az1911-004,0.656928849825349	az1911-004,0.621398022990891	az1911-004,0.447942099068665
	az1911-005,-0.000303389056594174	az1911-005,0.715767035491165	az1911-005,1.03950058602226				az1911-005,1.03950058602226	az1911-005,0.715767035491165	az1911-005,0.658199317678705
	az1911-006,-0.00523166022460792	az1911-006,-0.176597126531439	az1911-006,-0.326126067129236				az1911-006,-0.326126067129236	az1911-006,-0.176597126531439	az1911-006,-0.695403449640414
	az1911-007,0.004036433561956	az1911-007,0.218679264777828	az1911-007,0.639084377286582				az1911-007,0.639084377286582	az1911-007,0.218679264777828	az1911-007,0.392763715204729
	az1911-008,-0.00447862304550931	az1911-008,-0.281148749405458	az1911-008,0.168586646540846				az1911-008,0.168586646540846	az1911-008,-0.281148749405458	az1911-008,0.371390206260585
	az1911-009,-0.018976754737421	az1911-009,-0.0320965749167891	az1911-009,-0.397696335402073				az1911-009,-0.397696335402073	az1911-009,-0.0320965749167891	az1911-009,0.392971703584086
	az1911-010,-0.000323649089370495	az1911-010,0.292185665545746	az1911-010,0.228289741834376				az1911-010,0.228289741834376	az1911-010,0.292185665545746	az1911-010,0.325771789236581
	az1911-011,-0.0222499532022273	az1911-011,-0.467086578940055	az1911-011,-0.048392986625105				az1911-011,-0.048392986625105	az1911-011,-0.467086578940055	az1911-011,0.531774098225332
	az1911-012,0.00438354657560025	az1911-012,0.611767244305045	az1911-012,0.443092825451249				az1911-012,0.443092825451249	az1911-012,0.611767244305045	az1911-012,-0.330549975072989
	az1911-013,-0.00711112947757212	az1911-013,0.730102165114013	az1911-013,0.606102641902089				az1911-013,0.606102641902089	az1911-013,0.730102165114013	az1911-013,0.493166223935592
	az1911-014,0.011891655480134	az1911-014,-1.50833426464232	az1911-014,-1.18361387546568				az1911-014,-1.18361387546568	az1911-014,-1.50833426464232	az1911-014,-0.562189849196343
	az1911-015,-0.00121572456465133	az1911-015,-0.726186496332225	az1911-015,-0.209825194048122				az1911-015,-0.209825194048122	az1911-015,-0.726186496332225	az1911-015,-0.344098688736598
	az1911-016,0.00335135284058808	az1911-016,-0.120136066184103	az1911-016,-0.244930752365276				az1911-016,-0.244930752365276	az1911-016,-0.120136066184103	az1911-016,-0.347741400788543
	az1911-017,-0.0130653615046838	az1911-017,0.274326922217546	az1911-017,-0.0754545615688254				az1911-017,-0.0754545615688254	az1911-017,0.274326922217546	az1911-017,-0.16603061061884
	az1911-018,0.000197000951161766	az1911-018,-0.263932762687774	az1911-018,-0.263841457572752				az1911-018,-0.263841457572752	az1911-018,-0.263932762687774	az1911-018,0.606903158260659
	az1911-019,-0.0131705614270486	az1911-019,0.680692519978934	az1911-019,0.30119265154991				az1911-019,0.30119265154991	az1911-019,0.680692519978934	az1911-019,-0.0519840824032699
	az1911-020,-0.00498164333001127	az1911-020,-0.103092759320461	az1911-020,-0.0588804872821289				az1911-020,-0.0588804872821289	az1911-020,-0.103092759320461	az1911-020,0.202618691164147
	az1911-021,-0.0269704188316195	az1911-021,-0.385472592162573	az1911-021,-0.232521279322405				az1911-021,-0.232521279322405	az1911-021,-0.385472592162573	az1911-021,0.0913393440951996
	az1911-022,-0.00530388942924426	az1911-022,0.649260220139371	az1911-022,0.289416045893917				az1911-022,0.289416045893917	az1911-022,0.649260220139371	az1911-022,-0.0463268383025269
	az1911-023,0.0012388061733055	az1911-023,-0.891196653364224	az1911-023,-0.158796845523128				az1911-023,-0.158796845523128	az1911-023,-0.891196653364224	az1911-023,-0.00515828640023493
	az1911-024,-0.0157437749974889	az1911-024,0.350075404841969	az1911-024,0.411910529219464				az1911-024,0.411910529219464	az1911-024,0.350075404841969	az1911-024,0.435527175777336
	az1911-025,-0.00113157755959632	az1911-025,-0.117462854631014	az1911-025,0.244002257645714				az1911-025,0.244002257645714	az1911-025,-0.117462854631014	az1911-025,0.200455727650563
	az1911-026,0.00716228929083338	az1911-026,-0.120306719136406	az1911-026,0.25396115767092				az1911-026,0.25396115767092	az1911-026,-0.120306719136406	az1911-026,0.236723941319425
	az1911-027,-0.0131052951396128	az1911-027,-0.271707083250856	az1911-027,0.232838291451301				az1911-027,0.232838291451301	az1911-027,-0.271707083250856	az1911-027,1.62107596080871
	az1911-028,-0.00544312203512873	az1911-028,0.949134650786242	az1911-028,0.824281986547801				az1911-028,0.824281986547801	az1911-028,0.949134650786242	az1911-028,-0.253360524313206
	az1911-029,0.00543990695236901	az1911-029,0.597757554326179	az1911-029,0.342762104291962				az1911-029,0.342762104291962	az1911-029,0.597757554326179	az1911-029,0.0450839871581726
	az1911-030,-0.0183934045311643	az1911-030,-0.660462051176689	az1911-030,-0.545023407715407				az1911-030,-0.545023407715407	az1911-030,-0.660462051176689	az1911-030,-0.188700401390768
	az1911-031,-0.00570512608638764	az1911-031,0.361329230999809	az1911-031,0.267983393893508				az1911-031,0.267983393893508	az1911-031,0.361329230999809	az1911-031,0.0813346509568593
	az1911-032,0.00345241684615771	az1911-032,-0.500626015143706	az1911-032,-0.660794275655855				az1911-032,-0.660794275655855	az1911-032,-0.500626015143706	az1911-032,-0.510796617025133
	az1911-033,-0.00472609510127029	az1911-033,1.08132746804046	az1911-033,0.894500138013146				az1911-033,0.894500138013146	az1911-033,1.08132746804046	az1911-033,0.420019187884355
	az1911-034,-0.00943200037872646	az1911-034,0.105348157931829	az1911-034,-0.295524411340502				az1911-034,-0.295524411340502	az1911-034,0.105348157931829	az1911-034,-0.400517893040621
	az1911-035,-0.0177358318578649	az1911-035,-0.475661642927548	az1911-035,-0.0194711950287569				az1911-035,-0.0194711950287569	az1911-035,-0.475661642927548	az1911-035,0.996699142943772
	az1911-036,-0.014052227426949	az1911-036,-0.568512826600459	az1911-036,-0.251193540843119				az1911-036,-0.251193540843119	az1911-036,-0.568512826600459	az1911-036,0.125429872286313
	az1911-037,0.0115240026265685	az1911-037,0.672977718309471	az1911-037,0.819366302945538				az1911-037,0.819366302945538	az1911-037,0.672977718309471	az1911-037,0.111677497075031
	az1911-038,0.037565343514829	az1911-038,-0.596709783720742	az1911-038,0.0130702568094258				az1911-038,0.0130702568094258	az1911-038,-0.596709783720742	az1911-038,0.152308593826449
	az1911-039,-0.00415524729475323	az1911-039,-0.0636854434628223	az1911-039,-0.467411208108934				az1911-039,-0.467411208108934	az1911-039,-0.0636854434628223	az1911-039,-0.336518154593682
	az1911-040,0.0134167532993889	az1911-040,-0.612139677422043	az1911-040,-0.819778231264932				az1911-040,-0.819778231264932	az1911-040,-0.612139677422043	az1911-040,-1.43375560847771
	az1911-041,-0.00470825925820939	az1911-041,0.550906355454533	az1911-041,0.411138071196179				az1911-041,0.411138071196179	az1911-041,0.550906355454533	az1911-041,0.0401780371528245
	az1911-042,0.0057245752890862	az1911-042,-0.493751742006247	az1911-042,-0.570558744759371				az1911-042,-0.570558744759371	az1911-042,-0.493751742006247	az1911-042,-0.205270589777979
	az1911-043,-0.00795459750503044	az1911-043,0.21943349604493	az1911-043,0.110332641883825				az1911-043,0.110332641883825	az1911-043,0.21943349604493	az1911-043,0.694399544408735
	az1911-044,-0.0104835617833895	az1911-044,0.4459078412411	az1911-044,0.443049833142606				az1911-044,0.443049833142606	az1911-044,0.4459078412411	az1911-044,0.0813761855443393
	az1911-045,-0.0136071449690802	az1911-045,0.325447473523023	az1911-045,0.594705504613007				az1911-045,0.594705504613007	az1911-045,0.325447473523023	az1911-045,0.205933058430401
	az1911-046,0.000393075991711043	az1911-046,-0.392252594472297	az1911-046,-0.0870027631962115				az1911-046,-0.0870027631962115	az1911-046,-0.392252594472297	az1911-046,0.701608140241796
	az1911-047,-0.00945679988011632	az1911-047,-0.944732644583494	az1911-047,-0.728737948394989				az1911-047,-0.728737948394989	az1911-047,-0.944732644583494	az1911-047,-0.261132538649989
	az1911-048,-0.0285583309912748	az1911-048,-1.18471223580738	az1911-048,-0.327268495756653				az1911-048,-0.327268495756653	az1911-048,-1.18471223580738	az1911-048,0.433821367400092
	az1911-049,-0.00855840400019046	az1911-049,0.0157796487383587	az1911-049,-0.00132990044663178				az1911-049,-0.00132990044663178	az1911-049,0.0157796487383587	az1911-049,0.246343944586925
	az1912-01,0.0118072945752278	az1912-01,-0.641473633324899	az1912-01,-0.518788342058238				az1912-01,-0.518788342058238	az1912-01,-0.641473633324899	az1912-01,-0.157183522687743
	az1912-02,0.0157104950233852	az1912-02,-0.772892796155631	az1912-02,-0.585531857672405				az1912-02,-0.585531857672405	az1912-02,-0.772892796155631	az1912-02,-0.220613320354977
	az1912-03,-0.00268853064772362	az1912-03,-1.01443103537696	az1912-03,-0.836005801291333				az1912-03,-0.836005801291333	az1912-03,-1.01443103537696	az1912-03,-0.645719281902694
	az1912-04,-0.00424449186896783	az1912-04,-1.0775543116099	az1912-04,-0.68431561449703				az1912-04,-0.68431561449703	az1912-04,-1.0775543116099	az1912-04,-0.570371629575486
	az1912-05,0.0182121378248322	az1912-05,-0.194780433739639	az1912-05,-0.0545951466639543				az1912-05,-0.0545951466639543	az1912-05,-0.194780433739639	az1912-05,0.225789288718661
	az1912-06,0.018151368163453	az1912-06,-0.135089848432801	az1912-06,0.0095450935336337				az1912-06,0.0095450935336337	az1912-06,-0.135089848432801	az1912-06,0.152207200387898
	az1912-07,0.00969971925321464	az1912-07,-0.680889103210661	az1912-07,-1.34176630096444				az1912-07,-1.34176630096444	az1912-07,-0.680889103210661	az1912-07,-0.359779875751096
	az1912-08,-0.00535941185825056	az1912-08,-0.637255888135749	az1912-08,-2.06770560234831				az1912-08,-2.06770560234831	az1912-08,-0.637255888135749	az1912-08,-1.37445034030863
	az1912-09,-2.24345937170907e-05	az1912-09,-0.605891189104126	az1912-09,-1.68526799400373				az1912-09,-1.68526799400373	az1912-09,-0.605891189104126	az1912-09,-1.07480955321465
	az1912-10,0.00919609482566963	az1912-10,-0.620179515711001	az1912-10,-1.21600670956141				az1912-10,-1.21600670956141	az1912-10,-0.620179515711001	az1912-10,-0.393642125361811
	az1912-11,0.0403431995085827	az1912-11,-0.975645491911667	az1912-11,-1.45652238150756				az1912-11,-1.45652238150756	az1912-11,-0.975645491911667	az1912-11,-1.40107655724972
	az1912-12,0.045359263152665	az1912-12,-0.67151246553621	az1912-12,-1.40931876261065				az1912-12,-1.40931876261065	az1912-12,-0.67151246553621	az1912-12,-1.60380316080103
	az1912-13,0.00870518844324539	az1912-13,-1.60113201857828	az1912-13,-1.54769660004213				az1912-13,-1.54769660004213	az1912-13,-1.60113201857828	az1912-13,-1.25317217728268
	az1912-14,0.0108519522245404	az1912-14,-1.45136077567845	az1912-14,-1.6560023353087				az1912-14,-1.6560023353087	az1912-14,-1.45136077567845	az1912-14,-1.44526927894214
	az1912-15,-0.00158935979858962	az1912-15,0.341117339595636	az1912-15,0.180576513751539				az1912-15,0.180576513751539	az1912-15,0.341117339595636	az1912-15,-0.493366879241975
	az1912-16,-0.00140859310373727	az1912-16,0.13218319203447	az1912-16,-0.165395393687232				az1912-16,-0.165395393687232	az1912-16,0.13218319203447	az1912-16,-0.772124517492786
	az1912-17,-0.0193259329821896	az1912-17,0.189404035320228	az1912-17,-0.0539488599860885				az1912-17,-0.0539488599860885	az1912-17,0.189404035320228	az1912-17,-0.0501374578213172
	az1912-18,-0.0264186853088037	az1912-18,0.256516463819672	az1912-18,0.0682609775408508				az1912-18,0.0682609775408508	az1912-18,0.256516463819672	az1912-18,0.0361435566265869
	az1912-19,0.00765424071605237	az1912-19,-0.670500076304598	az1912-19,-0.397220702459583				az1912-19,-0.397220702459583	az1912-19,-0.670500076304598	az1912-19,0.047114715889282
	az1912-20,0.00439525871654691	az1912-20,-0.551257406856192	az1912-20,-0.350630882081018				az1912-20,-0.350630882081018	az1912-20,-0.551257406856192	az1912-20,0.0854119374035605
	az1912-21,-0.0114145585711624	az1912-21,-0.285768943897252	az1912-21,0.266317380138226				az1912-21,0.266317380138226	az1912-21,-0.285768943897252	az1912-21,0.66608050306878
	az1912-22,-0.00684746190435635	az1912-22,-0.311640135618028	az1912-22,0.483220920677779				az1912-22,0.483220920677779	az1912-22,-0.311640135618028	az1912-22,0.894363316026265
	az1912-23,0.0124690373817695	az1912-23,0.497116245081685	az1912-23,-0.805090883622635				az1912-23,-0.805090883622635	az1912-23,0.497116245081685	az1912-23,-1.44213467815354
	az1912-24,0.00890358159487227	az1912-24,0.708448142082236	az1912-24,-0.4508079826487				az1912-24,-0.4508079826487	az1912-24,0.708448142082236	az1912-24,-1.12514850354586
	az2001-01,0.00495599899764229	az2001-01,-1.31152070844766	az2001-01,-0.928110054970548				az2001-01,-0.928110054970548	az2001-01,-1.31152070844766	az2001-01,-0.412676551791218
	az2001-02,-0.00623011564015039	az2001-02,-0.803480590959724	az2001-02,-0.547280046082169				az2001-02,-0.547280046082169	az2001-02,-0.803480590959724	az2001-02,-0.66092132956755
	az2001-03,0.0105281502287734	az2001-03,-0.364471293214033	az2001-03,-0.255439293531957				az2001-03,-0.255439293531957	az2001-03,-0.364471293214033	az2001-03,-0.149992973661976
	az2001-04,0.000978715747669477	az2001-04,-0.584596687864769	az2001-04,-1.30493812046156				az2001-04,-1.30493812046156	az2001-04,-0.584596687864769	az2001-04,-0.606785652512159
	az2001-05,-0.00123575033486845	az2001-05,-0.894266872784579	az2001-05,-2.5452818342767				az2001-05,-2.5452818342767	az2001-05,-0.894266872784579	az2001-05,-1.85607540919597
	az2001-06,0.0553419330232975	az2001-06,-1.25992012016787	az2001-06,-1.55688374335701				az2001-06,-1.55688374335701	az2001-06,-1.25992012016787	az2001-06,-1.24751597880848
	az2001-07,0.0224505764064932	az2001-07,-1.13023696300083	az2001-07,-1.25589494087542				az2001-07,-1.25589494087542	az2001-07,-1.13023696300083	az2001-07,-1.2103546981616
	az2001-08,0.011015843547617	az2001-08,-0.549920776736862	az2001-08,-0.430977608054213				az2001-08,-0.430977608054213	az2001-08,-0.549920776736862	az2001-08,-0.0997913882496405
	az2001-09,0.0169889119320151	az2001-09,0.897367769844101	az2001-09,-0.51848474408847				az2001-09,-0.51848474408847	az2001-09,0.897367769844101	az2001-09,-1.48908365748172
	az2001-10,-0.000831298081876061	az2001-10,0.00651054480684743	az2001-10,0.34263113295202				az2001-10,0.34263113295202	az2001-10,0.00651054480684743	az2001-10,-0.0632004101942708
	az2001-11,-0.0191812439543489	az2001-11,-0.00789262568046398	az2001-11,-0.203552168941371				az2001-11,-0.203552168941371	az2001-11,-0.00789262568046398	az2001-11,-0.41290520768531
	az2001-12,-0.00194440734177415	az2001-12,-0.528474219178828	az2001-12,0.368477244559206				az2001-12,0.368477244559206	az2001-12,-0.528474219178828	az2001-12,0.947561029546555
	az2001-13,0.00612364542297842	az2001-13,-1.47307614846138	az2001-13,-0.766391871590612				az2001-13,-0.766391871590612	az2001-13,-1.47307614846138	az2001-13,0.222060760545228
	az2001-14,0.00375450073013864	az2001-14,-1.06618515279413	az2001-14,-0.624969828444754				az2001-14,-0.624969828444754	az2001-14,-1.06618515279413	az2001-14,-0.522094359511382
	az2001-15,0.0181065856039896	az2001-15,-0.0305333234623454	az2001-15,0.3678254977742				az2001-15,0.3678254977742	az2001-15,-0.0305333234623454	az2001-15,0.754738791576996
	az2001-16,0.00782416619954199	az2001-16,-0.677868343525741	az2001-16,-1.34009702011373				az2001-16,-1.34009702011373	az2001-16,-0.677868343525741	az2001-16,-0.517543532382713
	az2001-17,-0.00609266685757351	az2001-17,-0.778830027852889	az2001-17,-1.92241788211054				az2001-17,-1.92241788211054	az2001-17,-0.778830027852889	az2001-17,-1.15032580767993
	az2001-18,0.0399140127847311	az2001-18,-1.23928190912927	az2001-18,-1.71547518064606				az2001-18,-1.71547518064606	az2001-18,-1.23928190912927	az2001-18,-1.06419354302396
	az2001-19,0.0266252284420175	az2001-19,-1.37654142294755	az2001-19,-1.21626893507387				az2001-19,-1.21626893507387	az2001-19,-1.37654142294755	az2001-19,-1.34104463754333
	az2001-20,0.0108212347209001	az2001-20,-0.896845967069234	az2001-20,-0.655477978975788				az2001-20,-0.655477978975788	az2001-20,-0.896845967069234	az2001-20,-0.0317058558580051
	az2001-21,0.00882615633613068	az2001-21,0.725212165215293	az2001-21,-0.58928156568114				az2001-21,-0.58928156568114	az2001-21,0.725212165215293	az2001-21,-1.66157802492917
	az2001-22,-0.0111866475474347	az2001-22,0.00109225796799035	az2001-22,0.222746242921988				az2001-22,0.222746242921988	az2001-22,0.00109225796799035	az2001-22,-0.196099582346752
	az2001-23,-0.0266016796809874	az2001-23,0.616532067385032	az2001-23,0.360786317199457				az2001-23,0.360786317199457	az2001-23,0.616532067385032	az2001-23,0.0310654604086189
	az2001-24,-0.00821650550191946	az2001-24,-0.490883620554139	az2001-24,0.382860115324645				az2001-24,0.382860115324645	az2001-24,-0.490883620554139	az2001-24,1.12052327566373
	az2004-01,-0.00840720727955275	az2004-01,0.38270611967638	az2004-01,0.515286295411907				az2004-01,0.515286295411907	az2004-01,0.38270611967638	az2004-01,0.668061559123089
	az2004-02,-0.00116211383451947	az2004-02,-1.82711939566861	az2004-02,-0.708572193704234				az2004-02,-0.708572193704234	az2004-02,-1.82711939566861	az2004-02,-0.228369617218856
	az2004-03,0.00204918527448678	az2004-03,-0.626402369318729	az2004-03,-0.158888000226474				az2004-03,-0.158888000226474	az2004-03,-0.626402369318729	az2004-03,0.51311501583313
	az2004-04,0.0142337092635839	az2004-04,0.0467378166397729	az2004-04,0.397343095684714				az2004-04,0.397343095684714	az2004-04,0.0467378166397729	az2004-04,-0.168890931945828
	az2004-05,0.00345592050672021	az2004-05,0.134175863837474	az2004-05,0.193422227161664				az2004-05,0.193422227161664	az2004-05,0.134175863837474	az2004-05,0.423938648176858
	az2004-06,0.00259048240104999	az2004-06,0.737851220316223	az2004-06,1.04632743160188				az2004-06,1.04632743160188	az2004-06,0.737851220316223	az2004-06,0.184590940244811
	az2004-07,0.00758427161934942	az2004-07,0.826416546015928	az2004-07,1.06824026068141				az2004-07,1.06824026068141	az2004-07,0.826416546015928	az2004-07,0.4710528418484
	az2004-08,-0.0128732077232631	az2004-08,-0.542542709513786	az2004-08,-0.781537418347765				az2004-08,-0.781537418347765	az2004-08,-0.542542709513786	az2004-08,-0.590754806471126
	az2004-09,0.000884069444048026	az2004-09,-0.377036887703793	az2004-09,-0.151478842709882				az2004-09,-0.151478842709882	az2004-09,-0.377036887703793	az2004-09,0.156794379802079
	az2004-10,0.0314109708327317	az2004-10,-0.617481593263935	az2004-10,0.142725839222373				az2004-10,0.142725839222373	az2004-10,-0.617481593263935	az2004-10,-0.661421439357142
	az2004-11,0.0179958357185053	az2004-11,0.442795368086313	az2004-11,0.734226840639596				az2004-11,0.734226840639596	az2004-11,0.442795368086313	az2004-11,-0.170603752167168
	az2004-12,0.0122198811387933	az2004-12,0.461171745220887	az2004-12,0.262786156642063				az2004-12,0.262786156642063	az2004-12,0.461171745220887	az2004-12,-0.114067648734155
	az2004-13,0.00236219639746784	az2004-13,-0.780660494220421	az2004-13,-0.437523248568446				az2004-13,-0.437523248568446	az2004-13,-0.780660494220421	az2004-13,0.789319962010662
	az2004-14,0.000304073142923932	az2004-14,-0.15019254503502	az2004-14,-0.0581104510518648				az2004-14,-0.0581104510518648	az2004-14,-0.15019254503502	az2004-14,0.309637044231944
	az2004-15,0.0136556798999811	az2004-15,-0.15079508356742	az2004-15,0.117172609028448				az2004-15,0.117172609028448	az2004-15,-0.15079508356742	az2004-15,-0.38439435798342
	az2004-16,0.0254659569173506	az2004-16,0.0383497430330445	az2004-16,0.285499872581866				az2004-16,0.285499872581866	az2004-16,0.0383497430330445	az2004-16,-0.422599324500181
	az2004-17,8.55498225371998e-05	az2004-17,0.478699538756541	az2004-17,0.329697633687533				az2004-17,0.329697633687533	az2004-17,0.478699538756541	az2004-17,-0.368278619756197
	az2004-18,-0.00398599583773293	az2004-18,0.118984571956815	az2004-18,-0.0128001925144826				az2004-18,-0.0128001925144826	az2004-18,0.118984571956815	az2004-18,0.276032136541133
	az2004-19,-0.00431442700648842	az2004-19,0.154826321076653	az2004-19,0.22926372639355				az2004-19,0.22926372639355	az2004-19,0.154826321076653	az2004-19,0.270958732896922
	az2004-20,0.00811328601764405	az2004-20,0.413549070346557	az2004-20,0.0597073534763981				az2004-20,0.0597073534763981	az2004-20,0.413549070346557	az2004-20,-0.0842149687256084
	az2004-21,-0.000506823437186557	az2004-21,0.0630816026542578	az2004-21,0.548682379861472				az2004-21,0.548682379861472	az2004-21,0.0630816026542578	az2004-21,-0.054646536542932
	az2004-22,-0.0156563199369324	az2004-22,-0.415415593507151	az2004-22,0.129509496508203				az2004-22,0.129509496508203	az2004-22,-0.415415593507151	az2004-22,1.06124193569615
	az2004-23,0.00111702727609192	az2004-23,0.206674398478352	az2004-23,0.432917484734296				az2004-23,0.432917484734296	az2004-23,0.206674398478352	az2004-23,1.20720737278488
	az2004-24,-0.00638873984053702	az2004-24,0.524631979559914	az2004-24,0.617669034670068				az2004-24,0.617669034670068	az2004-24,0.524631979559914	az2004-24,0.228578909398252
	az2004-25,0.00797650373353061	az2004-25,0.182944322019544	az2004-25,-0.540207270852918				az2004-25,-0.540207270852918	az2004-25,0.182944322019544	az2004-25,-1.00134544369002
	az2004-26,0.00262255748600145	az2004-26,0.570190925042936	az2004-26,0.674368278911219				az2004-26,0.674368278911219	az2004-26,0.570190925042936	az2004-26,-0.0141086506596346
	az2004-27,0.00418969486782386	az2004-27,-0.181253218073862	az2004-27,0.322289778682793				az2004-27,0.322289778682793	az2004-27,-0.181253218073862	az2004-27,0.574624472694819
	az2004-28,-0.0105611476811819	az2004-28,-0.199469141078927	az2004-28,0.205746609787671				az2004-28,0.205746609787671	az2004-28,-0.199469141078927	az2004-28,0.536777296149795
	az2004-29,-0.00185072342589446	az2004-29,0.228585327514842	az2004-29,0.232582926573454				az2004-29,0.232582926573454	az2004-29,0.228585327514842	az2004-29,-0.0615812488235447
	az2004-30,-0.0239288178073154	az2004-30,-0.625284322584817	az2004-30,-0.647320900014268				az2004-30,-0.647320900014268	az2004-30,-0.625284322584817	az2004-30,0.411514857748428
	az2004-31,-0.00113669917003061	az2004-31,-0.290312656968597	az2004-31,0.59367710363041				az2004-31,0.59367710363041	az2004-31,-0.290312656968597	az2004-31,0.796053469857675
	az2004-32,0.000198723101848101	az2004-32,0.415811217825206	az2004-32,0.55073226757188				az2004-32,0.55073226757188	az2004-32,0.415811217825206	az2004-32,0.0362962349373838
	az2004-33,0.00179645414932452	az2004-33,0.355745124794122	az2004-33,0.230366513277683				az2004-33,0.230366513277683	az2004-33,0.355745124794122	az2004-33,0.259996283075764
	az2004-34,0.00738868940589301	az2004-34,0.381403679279721	az2004-34,-0.457493108115676				az2004-34,-0.457493108115676	az2004-34,0.381403679279721	az2004-34,-0.676314236618318
	az2004-35,-0.00618604804999392	az2004-35,-1.05042276501346	az2004-35,-0.462608090882449				az2004-35,-0.462608090882449	az2004-35,-1.05042276501346	az2004-35,0.00220369706419891
	az2004-36,0.000347207573584368	az2004-36,0.289868342935227	az2004-36,1.16558223053108				az2004-36,1.16558223053108	az2004-36,0.289868342935227	az2004-36,0.783104837014097
	az2004-37,-0.00768440802872353	az2004-37,-0.149344107873661	az2004-37,-0.0204090246575209				az2004-37,-0.0204090246575209	az2004-37,-0.149344107873661	az2004-37,0.248056814389103
	az2004-38,0.00518987816818853	az2004-38,-0.729948127530535	az2004-38,-0.370648532366103				az2004-38,-0.370648532366103	az2004-38,-0.729948127530535	az2004-38,0.255169558531666
	az2004-39,0.0167345336481409	az2004-39,1.11444343323035	az2004-39,1.0052014901741				az2004-39,1.0052014901741	az2004-39,1.11444343323035	az2004-39,0.421794004615038
	az2004-40,0.00583292137950124	az2004-40,-0.0276818895719618	az2004-40,0.591064752680995				az2004-40,0.591064752680995	az2004-40,-0.0276818895719618	az2004-40,0.0756550084347812
	az2004-41,0.00662650972432143	az2004-41,-0.0158101610502389	az2004-41,0.163501957636968				az2004-41,0.163501957636968	az2004-41,-0.0158101610502389	az2004-41,0.0734953730691795
	az2004-42,0.0078579505291765	az2004-42,-0.00812470330442058	az2004-42,0.246954615704014				az2004-42,0.246954615704014	az2004-42,-0.00812470330442058	az2004-42,-0.061940827125334
	az2004-43,0.00428654199470663	az2004-43,0.606454741366911	az2004-43,0.727068203232102				az2004-43,0.727068203232102	az2004-43,0.606454741366911	az2004-43,0.531127941474337
	az2004-44,0.00323252387496618	az2004-44,0.798391479718275	az2004-44,1.10299183377545				az2004-44,1.10299183377545	az2004-44,0.798391479718275	az2004-44,0.0165078972974782
	az2004-45,-0.00225101200733528	az2004-45,0.507551003406947	az2004-45,0.835379399604629				az2004-45,0.835379399604629	az2004-45,0.507551003406947	az2004-45,0.622300655037552
	az2004-46,0.00306732091147578	az2004-46,0.22196032910877	az2004-46,0.525225576299046				az2004-46,0.525225576299046	az2004-46,0.22196032910877	az2004-46,-0.208459739106278
	az2004-47,-0.00654242624095301	az2004-47,0.360317031657317	az2004-47,0.612400931456769				az2004-47,0.612400931456769	az2004-47,0.360317031657317	az2004-47,0.232982357410952
	az2004-48,0.00860745401361705	az2004-48,-1.01894068677538	az2004-48,-0.579286807432541				az2004-48,-0.579286807432541	az2004-48,-1.01894068677538	az2004-48,0.191734138423463
	az2004-49,-0.00255544718042576	az2004-49,0.640346219135732	az2004-49,0.583885792266605				az2004-49,0.583885792266605	az2004-49,0.640346219135732	az2004-49,-0.198073610360982
	az2004-50,-0.0117799632991866	az2004-50,1.4204386474803	az2004-50,1.18724632288401				az2004-50,1.18724632288401	az2004-50,1.4204386474803	az2004-50,0.358403612817032
	az2004-51,0.00185563095287809	az2004-51,0.827059149896219	az2004-51,0.816119252482632				az2004-51,0.816119252482632	az2004-51,0.827059149896219	az2004-51,0.203487423041004
	az2004-52,0.0127430352017174	az2004-52,0.762087528112825	az2004-52,0.64617752534472				az2004-52,0.64617752534472	az2004-52,0.762087528112825	az2004-52,-0.19881332744002
	az2004-53,-0.0102746811962576	az2004-53,0.0012431164996929	az2004-53,0.256726537226568				az2004-53,0.256726537226568	az2004-53,0.0012431164996929	az2004-53,1.41890233407484
	az2004-54,-0.0048664457368362	az2004-54,0.284376666865817	az2004-54,0.156989714337383				az2004-54,0.156989714337383	az2004-54,0.284376666865817	az2004-54,-0.41116896965735
	az2004-55,-0.0156994045507749	az2004-55,0.376291828574872	az2004-55,0.281390698454588				az2004-55,0.281390698454588	az2004-55,0.376291828574872	az2004-55,1.11070424134089
	az2004-56,-0.0113589595927216	az2004-56,-0.647460017211134	az2004-56,0.271280394480065				az2004-56,0.271280394480065	az2004-56,-0.647460017211134	az2004-56,0.692662505070713
	az2004-57,0.000934419450509905	az2004-57,0.0730205975291112	az2004-57,0.194618099126714				az2004-57,0.194618099126714	az2004-57,0.0730205975291112	az2004-57,-0.322088703265528
	az2004-58,0.0128424851396797	az2004-58,0.157167874851988	az2004-58,0.228199439385854				az2004-58,0.228199439385854	az2004-58,0.157167874851988	az2004-58,0.0424706620850469
	az2004-59,0.00528055648737016	az2004-59,0.266924123137462	az2004-59,0.59470730591388				az2004-59,0.59470730591388	az2004-59,0.266924123137462	az2004-59,-0.230244864412714
	az2004-60,0.0179036045604643	az2004-60,0.363504921231911	az2004-60,0.418960190295582				az2004-60,0.418960190295582	az2004-60,0.363504921231911	az2004-60,-0.0224773102282342
	az2004-61,0.00739854078898985	az2004-61,-0.842180607150716	az2004-61,-0.273399652399716				az2004-61,-0.273399652399716	az2004-61,-0.842180607150716	az2004-61,0.115125531149877
	az2004-62,-0.00606807590898316	az2004-62,0.318481822314136	az2004-62,0.814769170041251				az2004-62,0.814769170041251	az2004-62,0.318481822314136	az2004-62,0.367390541737459
	az2004-63,-0.00113723663613142	az2004-63,-0.384616392362394	az2004-63,0.167053395880888				az2004-63,0.167053395880888	az2004-63,-0.384616392362394	az2004-63,0.619535300971088
	az2004-64,0.0123049026287279	az2004-64,-0.220049692028945	az2004-64,0.317332155539118				az2004-64,0.317332155539118	az2004-64,-0.220049692028945	az2004-64,0.412864476278498
	az2004-65,-0.00660801803372865	az2004-65,0.178727188375256	az2004-65,0.334098814542691				az2004-65,0.334098814542691	az2004-65,0.178727188375256	az2004-65,0.347966509715046
	az2004-66,-0.0161227160083398	az2004-66,-0.0196281335459457	az2004-66,0.616541713032547				az2004-66,0.616541713032547	az2004-66,-0.0196281335459457	az2004-66,0.673734574161463
	az2004-67,0.0152951064040516	az2004-67,0.217371411452179	az2004-67,0.0859527798819014				az2004-67,0.0859527798819014	az2004-67,0.217371411452179	az2004-67,0.636896553698131
	az2004-68,-0.00770858151894839	az2004-68,-0.059935219384899	az2004-68,0.0266569901294905				az2004-68,0.0266569901294905	az2004-68,-0.059935219384899	az2004-68,0.335127782762247
	az2004-69,0.00971087439794288	az2004-69,0.326805921096621	az2004-69,0.18855348840761				az2004-69,0.18855348840761	az2004-69,0.326805921096621	az2004-69,-0.510574542247425
	az2004-70,0.00222538934217376	az2004-70,0.63603920650279	az2004-70,0.559392390839299				az2004-70,0.559392390839299	az2004-70,0.63603920650279	az2004-70,0.43080123928178
	az2004-71,0.00736211344445115	az2004-71,0.0763801631878672	az2004-71,0.158477345411581				az2004-71,0.158477345411581	az2004-71,0.0763801631878672	az2004-71,0.426268083124914
	az2004-72,-0.0216278521824812	az2004-72,0.112161436971579	az2004-72,0.40407515484626				az2004-72,0.40407515484626	az2004-72,0.112161436971579	az2004-72,1.77397209123937
	az2004-73,0.0101085717132482	az2004-73,0.0807604188781166	az2004-73,0.695752568366074				az2004-73,0.695752568366074	az2004-73,0.0807604188781166	az2004-73,0.263151894420405
	az2004-74,-0.00139211250704433	az2004-74,0.0603180118092398	az2004-74,0.758246325173344				az2004-74,0.758246325173344	az2004-74,0.0603180118092398	az2004-74,0.946558750698985
	az2008-01,-0.016843967678929	az2008-01,-0.171496352794509	az2008-01,0.0653112353681749				az2008-01,0.0653112353681749	az2008-01,-0.171496352794509	az2008-01,0.561040295832103
	az2008-02,-0.00446120007224053	az2008-02,0.432793468474389	az2008-02,0.234227034411924				az2008-02,0.234227034411924	az2008-02,0.432793468474389	az2008-02,0.223714799336758
	az2008-03,-0.0044898441810518	az2008-03,1.21175714316149	az2008-03,0.492910164923144				az2008-03,0.492910164923144	az2008-03,1.21175714316149	az2008-03,0.0766166059331104
	az2008-04,0.00372580588726765	az2008-04,0.574582084890186	az2008-04,0.358470534302428				az2008-04,0.358470534302428	az2008-04,0.574582084890186	az2008-04,-0.195599418686749
	az2008-05,-0.00656867143276589	az2008-05,0.123095992289124	az2008-05,0.195008932239217				az2008-05,0.195008932239217	az2008-05,0.123095992289124	az2008-05,0.0454319058321729
	az2008-06,-0.00132578400201543	az2008-06,0.351222471551658	az2008-06,-0.0278767264798001				az2008-06,-0.0278767264798001	az2008-06,0.351222471551658	az2008-06,-0.136511006767246
	az2008-07,-0.00777925165574449	az2008-07,1.13871475035104	az2008-07,0.943333245702211				az2008-07,0.943333245702211	az2008-07,1.13871475035104	az2008-07,0.34671910666702
	az2008-08,-0.000294439212991973	az2008-08,-0.566404588860556	az2008-08,0.160401482405961				az2008-08,0.160401482405961	az2008-08,-0.566404588860556	az2008-08,0.880665635944487
	az2008-09,-0.021721441068542	az2008-09,0.908637993975774	az2008-09,0.362704980481136				az2008-09,0.362704980481136	az2008-09,0.908637993975774	az2008-09,-0.0651955517624524
	az2008-10,0.000539488798530579	az2008-10,0.8998501940234	az2008-10,0.872377261923172				az2008-10,0.872377261923172	az2008-10,0.8998501940234	az2008-10,0.653672819513461
	az2008-11,-0.0187079835407551	az2008-11,1.52880596173706	az2008-11,0.796813145616515				az2008-11,0.796813145616515	az2008-11,1.52880596173706	az2008-11,0.520137025523052
	az2008-12,0.0163591528936455	az2008-12,-0.235158413464041	az2008-12,-0.478330848016402				az2008-12,-0.478330848016402	az2008-12,-0.235158413464041	az2008-12,-0.73229113077214
	az2008-13,-0.00930390138065388	az2008-13,1.37081402569864	az2008-13,0.242071109868341				az2008-13,0.242071109868341	az2008-13,1.37081402569864	az2008-13,-0.662069103982626
	az2008-14,0.0101889022127606	az2008-14,0.565887652410493	az2008-14,0.170174847630525				az2008-14,0.170174847630525	az2008-14,0.565887652410493	az2008-14,0.0328447633530137
	az2008-15,-0.0120424929727804	az2008-15,0.310270036425925	az2008-15,-0.195480530734481				az2008-15,-0.195480530734481	az2008-15,0.310270036425925	az2008-15,-0.222654276426761
	az2008-16,-0.00969293644919723	az2008-16,0.347958265170997	az2008-16,-0.319840075586514				az2008-16,-0.319840075586514	az2008-16,0.347958265170997	az2008-16,0.129515935472425
	az2008-17,-0.0149175983941797	az2008-17,-0.471242364896182	az2008-17,-0.498095532074624				az2008-17,-0.498095532074624	az2008-17,-0.471242364896182	az2008-17,-0.533301617819434
	az2008-18,-0.0134859508861381	az2008-18,0.218017111847744	az2008-18,-0.798934726189507				az2008-18,-0.798934726189507	az2008-18,0.218017111847744	az2008-18,-0.147856553815911
	az2008-19,-0.00014036547847241	az2008-19,1.06761879913969	az2008-19,0.356430751103307				az2008-19,0.356430751103307	az2008-19,1.06761879913969	az2008-19,-0.0111305643121253
	az2008-20,-0.016829478557278	az2008-20,-0.591180760180024	az2008-20,-0.440346933187244				az2008-20,-0.440346933187244	az2008-20,-0.591180760180024	az2008-20,0.474573107030159
	az2008-21,-0.00796646760519277	az2008-21,0.551644871834758	az2008-21,0.52381642367414				az2008-21,0.52381642367414	az2008-21,0.551644871834758	az2008-21,0.0659431231197806
	az2008-22,-0.00331385622802256	az2008-22,0.721523663790064	az2008-22,0.354377512903933				az2008-22,0.354377512903933	az2008-22,0.721523663790064	az2008-22,-0.189592516889487
	az2008-23,-0.00136581506542592	az2008-23,0.93635108783992	az2008-23,0.0234677826842723				az2008-23,0.0234677826842723	az2008-23,0.93635108783992	az2008-23,-0.0646519332893399
	az2008-24,0.000523398614989062	az2008-24,0.0313240544456289	az2008-24,-0.861038275723219				az2008-24,-0.861038275723219	az2008-24,0.0313240544456289	az2008-24,-1.38175282700819
	az2008-25,0.00102463745951013	az2008-25,0.552269053741937	az2008-25,0.07361573222364				az2008-25,0.07361573222364	az2008-25,0.552269053741937	az2008-25,-0.298860928026461
	az2008-26,-0.00967510715062967	az2008-26,-0.146713083067295	az2008-26,-0.693466680428901				az2008-26,-0.693466680428901	az2008-26,-0.146713083067295	az2008-26,0.126898852256104
	az2008-27,-0.0112984366439014	az2008-27,0.673891319249359	az2008-27,0.657696629967904				az2008-27,0.657696629967904	az2008-27,0.673891319249359	az2008-27,0.864854608010416
	az2008-28,-0.00490598235208355	az2008-28,0.386505010776762	az2008-28,0.170452686209749				az2008-28,0.170452686209749	az2008-28,0.386505010776762	az2008-28,-0.0178756464532266
	az2008-29,-0.00411041876324166	az2008-29,0.97147094350235	az2008-29,0.730637001983137				az2008-29,0.730637001983137	az2008-29,0.97147094350235	az2008-29,0.133436441091566
	az2008-30,-0.00834361206725477	az2008-30,-0.622321512134624	az2008-30,0.141800043635248				az2008-30,0.141800043635248	az2008-30,-0.622321512134624	az2008-30,0.687702857345016
	az2008-31,0.00267410287293579	az2008-31,0.210538164899033	az2008-31,-0.0976024327818452				az2008-31,-0.0976024327818452	az2008-31,0.210538164899033	az2008-31,-0.68196378600405
	az2008-32,-0.00243240061630444	az2008-32,0.434375516811971	az2008-32,0.000708636397109121				az2008-32,0.000708636397109121	az2008-32,0.434375516811971	az2008-32,-0.280469332365941
	az2008-33,-0.0033598175881185	az2008-33,0.613428413693196	az2008-33,0.650008137364613				az2008-33,0.650008137364613	az2008-33,0.613428413693196	az2008-33,0.356232639793842
	az2008-34,-0.000941544121312325	az2008-34,0.630129424832287	az2008-34,0.865517210965961				az2008-34,0.865517210965961	az2008-34,0.630129424832287	az2008-34,0.328365145193735
	az2008-35,0.00554155937115893	az2008-35,0.307028495503861	az2008-35,0.164016195436059				az2008-35,0.164016195436059	az2008-35,0.307028495503861	az2008-35,-0.251318024892024
	az2008-36,-0.00408523427749818	az2008-36,0.62703492530272	az2008-36,0.599592221979197				az2008-36,0.599592221979197	az2008-36,0.62703492530272	az2008-36,0.101507527295901
	az2008-37,0.00256492721826663	az2008-37,0.206423384807649	az2008-37,-0.0633204476226926				az2008-37,-0.0633204476226926	az2008-37,0.206423384807649	az2008-37,-0.583142030589982
	az2008-38,-0.00406059233312835	az2008-38,-0.233117158343511	az2008-38,0.5720578024741				az2008-38,0.5720578024741	az2008-38,-0.233117158343511	az2008-38,0.519583120385671
	az2008-39,-0.00129186052890541	az2008-39,0.0506040058556621	az2008-39,-0.285623818275114				az2008-39,-0.285623818275114	az2008-39,0.0506040058556621	az2008-39,0.233593713875589
	az2008-40,-0.00928487323125213	az2008-40,0.45426490972943	az2008-40,-0.0172275206525621				az2008-40,-0.0172275206525621	az2008-40,0.45426490972943	az2008-40,-0.465828302249886
	az2008-41,-0.0072850667161444	az2008-41,1.02359647809498	az2008-41,1.13624662236872				az2008-41,1.13624662236872	az2008-41,1.02359647809498	az2008-41,0.514707666744464
	az2008-42,-0.00122224870951704	az2008-42,-0.0748847968918117	az2008-42,-0.479404533658953				az2008-42,-0.479404533658953	az2008-42,-0.0748847968918117	az2008-42,-0.281608521023176
	az2008-43,-0.00967292463209366	az2008-43,0.317227312756908	az2008-43,0.484622422862054				az2008-43,0.484622422862054	az2008-43,0.317227312756908	az2008-43,0.264162218665338
	az2008-44,-0.00522573508576433	az2008-44,0.112832080267062	az2008-44,0.149064151889615				az2008-44,0.149064151889615	az2008-44,0.112832080267062	az2008-44,-0.240465487344234
	az2008-45,0.00371168542072703	az2008-45,0.387660052701989	az2008-45,-0.129270534893708				az2008-45,-0.129270534893708	az2008-45,0.387660052701989	az2008-45,-0.612349426517826
	az2008-46,0.00818780728602094	az2008-46,0.206897811775424	az2008-46,0.518322500011088				az2008-46,0.518322500011088	az2008-46,0.206897811775424	az2008-46,0.769313992190237
	az2008-47,-0.0118641317137157	az2008-47,-0.623765377509613	az2008-47,0.105990942948749				az2008-47,0.105990942948749	az2008-47,-0.623765377509613	az2008-47,1.13638343708169
	az2008-48,0.00609979003006023	az2008-48,0.132498583588229	az2008-48,-0.00745322702770206				az2008-48,-0.00745322702770206	az2008-48,0.132498583588229	az2008-48,-0.121102720479238
	az2008-49,-0.00524963969005049	az2008-49,0.168353004008121	az2008-49,-0.498598233317045				az2008-49,-0.498598233317045	az2008-49,0.168353004008121	az2008-49,-0.22242429833513
	az2008-50,-0.0038091916888877	az2008-50,-0.539845752357861	az2008-50,-0.285043079744506				az2008-50,-0.285043079744506	az2008-50,-0.539845752357861	az2008-50,0.0767877557226058
	az2008-51,-0.00110763443509518	az2008-51,0.486823680599713	az2008-51,0.587320327648086				az2008-51,0.587320327648086	az2008-51,0.486823680599713	az2008-51,0.464739245768267

## Sheet: Sup Fig 3
	NA

## Sheet: Sup Fig 4
	Gene expression patient biopsy data can be found on Figshare: https://figshare.com/s/2cf7cd28805715224594.
	Patient characteristics of RNA-sequenced biopsies are provided in Supplementary Table 1 as Supplementary Data 1.
	Annotated expression data with patient characteristics can be found on the R2: Genomics Analysis and Visualization Platform - Tumor Esophageal s4b - Bijlsma - 174 - deseq2_vst - gencode32

## Sheet: Sup Fig 5
A		007B	031M	058M	081R	289B	Flo-1	OE19	OE33
	9	7.49517	38.2249	28.5469	22.2293	38.4215	25.0113	97.7872	84.617
	3	29.9807	67.7722	31.3844	69.5893	44.3734	28.7194	104.392	93.4738
	1	98.6307	105.111	48.73	105.074	93.918	37.0515	100.071	97.2234
	0.333333	104.819	116.682	78.4554	104.487	113.006	82.6303	98.2301	101.844
	0.111111	84.8889	110.84	93.3181	109.925	101.93	101.952	99.1934	101.419
	0.037037	83.1609	99.2038	97.1968	107.119	98.1353	98.0034	98.5354	100.162
	0.0123457	68.7535	95.3408	98.5126	103.108	95.4141	100.525	99.9588	100.932
	0.00411523	100	100	100	100	100	100	100	100
B
	NANOG	Untr			Niclosamide			CR			CR+Niclosamide
		0.000548077	0.000629575	0.000796889	0.000787736	0.0008269	0.000862015	0.00123039	0.0015901	0.0015901	0.00100634	0.00102039	0.00110123
C		CR	Niclosamide	CR + Niclosamide
	007B	0	-61.5367	-77.5552
	031M	0	-44.2217	-104.159
	058B	0	45.8295	-70.2647
	081R	0	230.634	-23.7506
	289B	0	-195.803	-221.738
	Flo1	0	179.051	-180.954
	OE19	0	109.637	-27.3875
	OE33	0	-129.728	-136.288
D		Untreated	CR	Niclosamide	CR+Niclosamide
	CD29	1	2.78525	2.2887	0.73473
	CXCR4	1	5.91199	1.52079	1.10653
	NCAD	1	4.0397	2.78201	1.34227
	EPCAM	1	0.632361	3.16323	2.2913

## Sheet: Sup Fig 6 
B	Organoids 382	Control						Niclo 0,3uM						IR						IR Niclo 0,3uM
		813946	615356	706833	672257	769445	649931	516399	586764	628792	628548	476069	501324	535164	547406	494666	583122	583942	565798	125421	231126	153048	103113	190044	162914
	Organoids 376	Control						Niclo 0,3uM						IR						IR niclo 0,3uM
		155501	146944	108145	185741	194649	180026	125387	159927	225821	240941	189388	212803	56692	53919	117008	82701	58451	73522	23228	17297	9200	14637	37375	28532
C	Date	Veh						NIC						IR + Veh						IR + NIC
	19-09	47	8	82	16	23	56	36	0	35	37	13	41	22	47	17		13	20		20	34		39	33
	21-09	51	3	57	19	14	54	11	0	33	25	7	43	69	32	40		18	19		37	28		50	32
	23-09	1	3	34	11	18	36	6	12	76	34	16	21	64	18	23		27	0		17	39		40	26
	26-09	42	14	91	30	41	73	47	6	52	39	13	25	58	45	38		0	20		9	8		64	18
	28-09	42	15	136	26	36	41	83	9	84	27	10	31	73	60	68		25	18		71	17		33	36
	30-09	60	49	175	28	38	164	104	12	121	41	71	61	51	69	47		0	41		35	25		66	34
	04-10	42	56	196	43	155	255	43	54	152	43	51	50	55	55	70		54	83		58	72		83	58
	7-10	285	67	738	106	355	386	483	19	455	131	168	86	100	51	66		90	81		190	66		165	47
	10-10	324	54		68	556	638	755	42	669	151	221	60	140	51	78		46	69		296	33		100	43
	13-10	653	59		57				10		193	289	108	165	83	73		55	98		500	102		222	56
	17-10		83		79				39		351	391	117	195	87	121		37	84			40		206	82
	20-10		198		226				45		594	592	185	180	39	113		29	87			62		273	80
	24-10		267		293				16				372	239	67	160		41	69			39		300	59
	28-10		347		507				43				590	390	92	202		27	73			67		309	65
	31-10		508						40					596	85	254		31	82			60		375	57
	4-11								41						209	283		101	128			50		411	60
	8-11								46						344	503		126	164			49		601	75
	11-11								55						497			97	160			63			62
	14-11								101									54	93			48			69
	17-11								127									81	80			108			37
	21-11								238									90	63			245			45
	24-11								525									189	96			249			48
	28-11																	275	114			409			70
	30-11																	509	250			505			150
D		Date		Veh	NIC	IR + Veh	IR + NIC
	855128	19-Sep-2022	13-Oct-2022	1
	858685	19-Sep-2022	31-Oct-2022	1
	860044	19-Sep-2022	7-Oct-2022	1
	860057	19-Sep-2022	28-Oct-2022	1
	860063	19-Sep-2022	13-Oct-2022	1
	860069	19-Sep-2022	13-Oct-2022	1
	855129	19-Sep-2022	13-Oct-2022		1
	858686	19-Sep-2022	24-Nov-2022		1
	860045	19-Sep-2022	13-Oct-2022		1
	860058	19-Sep-2022	20-Oct-2022		1
	860064	19-Sep-2022	20-Oct-2022		1
	860070	19-Sep-2022	28-Oct-2022		1
	855135	19-Sep-2022	31-Oct-2022			1
	858687	19-Sep-2022	9-Nov-2022			1
	860046	19-Sep-2022	8-Nov-2022			1
	860059	19-Sep-2022	17-Nov-2022			1
	860065	19-Sep-2022	30-Nov-2022			1
	860071	19-Sep-2022	30-Nov-2022			0
	854345	19-Sep-2022	20-Sep-2022				0
	857305	19-Sep-2022	13-Oct-2022				1
	860047	19-Sep-2022	30-Nov-2022				1
	860052	19-Sep-2022	21-Sep-2022				0
	860060	19-Sep-2022	8-Nov-2022				1
	860072	19-Sep-2022	30-Nov-2022				0

[truncated: 2 more sheets: Sup Fig 7, Sup Fig 8]
